# Supplementary material for: Polyenylphosphatidylcholine alleviates cardiorenal fibrosis, injury and dysfunction in spontaneously hypertensive rats by regulating Plpp3 signaling
Source: Front Cardiovasc Med. 2024 Sep 30;11:1458173. doi: 10.3389/fcvm.2024.1458173 (PMC11472324; doi:10.3389/fcvm.2024.1458173)
Supplement: Supplementary file 2 [file Datasheet2.xlsx]

## Sheet: Sheet1
gene_id	chr	start	end	strand	gene_name	EntrezID	transcript_id	GO	KEGG	KO_ENTRY	EC	TF_Family	Description	trans_type	FPKM.SHR-PPC1	FPKM.SHR-PPC2	FPKM.SHR-PPC3	FPKM.SHR1	FPKM.SHR2	FPKM.SHR3	FPKM.WKY1	FPKM.WKY2	FPKM.WKY3	count.SHR-PPC1	count.SHR-PPC2	count.SHR-PPC3	count.SHR1	count.SHR2	count.SHR3	count.WKY1	count.WKY2	count.WKY3
ENSRNOG00000000001	chr2	230660664	230662084	+	AABR07013255.1		ENSRNOT00000055633	NA	NA	NA	NA	NA		pseudogene	4.50381	3.68424	4.02112	4.63583	4.2663	4.31569	2.49195	2.17894	2.4785	474	394	449	505	450	465	264	225	257
ENSRNOG00000000008	chr3	82548959	82585531	+	Alx4	296511	ENSRNOT00000000009	GO:0000977(RNA polymerase II transcription regulatory region sequence-specific DNA binding);GO:0000981(DNA-binding transcription factor activity, RNA polymerase II-specific);GO:0001228(DNA-binding transcription activator activity, RNA polymerase II-specific);GO:0001942(hair follicle development);GO:0003674(molecular_function);GO:0003677(DNA binding);GO:0003700(DNA-binding transcription factor act…	NA	NA	NA	Homeobox	ALX homeobox 4 [Source:RGD Symbol;Acc:1310201]	protein_coding	0	0.075478	0	0	0	0	0	0	0.058409	0	10	0	0	0	0	0	0	8
ENSRNOG00000000009	chr3	104749051	104765436	+	Tmco5b	366158	ENSRNOT00000000010	NA	NA	NA	NA	NA	transmembrane and coiled-coil domains 5B [Source:RGD Symbol;Acc:1561237]	protein_coding	0	0.035113	0	0.097022	0.177353	0.066414	0	0	0	0	4	0	11	18	7	0	0	0
ENSRNOG00000000010	chr19	20607507	20611316	+	Cbln1	498922	ENSRNOT00000000011	GO:0005515(protein binding);GO:0005576(extracellular region);GO:0005886(plasma membrane);GO:0007157(heterophilic cell-cell adhesion via plasma membrane cell adhesion molecules);GO:0009306(protein secretion);GO:0016020(membrane);GO:0021707(cerebellar granule cell differentiation);GO:0030054(cell junction);GO:0042802(identical protein binding);GO:0043083(synaptic cleft);GO:0045202(synapse);GO:00452…	NA	NA	NA	NA	cerebellin 1 precursor [Source:RGD Symbol;Acc:1562813]	protein_coding	0	0	0	0	0	0	0	0	0	0	0	0	0	0	0	0	0	0
ENSRNOG00000000012	chr3	147643250	147649504	+	Tcf15	296272	ENSRNOT00000000013	GO:0000977(RNA polymerase II transcription regulatory region sequence-specific DNA binding);GO:0000978(RNA polymerase II cis-regulatory region sequence-specific DNA binding);GO:0000981(DNA-binding transcription factor activity, RNA polymerase II-specific);GO:0001228(DNA-binding transcription activator activity, RNA polymerase II-specific);GO:0001756(somitogenesis);GO:0003016(respiratory system pr…	NA	NA	NA	bHLH	transcription factor 15 [Source:RGD Symbol;Acc:1308464]	protein_coding	0	0	0	0	0	0	0	0	0	0	0	0	0	0	0	0	0	0
ENSRNOG00000000017	chr4	25435873	25446461	+	Steap1	297738	ENSRNOT00000000018	GO:0005768(endosome);GO:0005886(plasma membrane);GO:0016020(membrane);GO:0016021(integral component of membrane)	04978(Mineral absorption)	NA	NA	NA	STEAP family member 1 [Source:RGD Symbol;Acc:1311543]	protein_coding	6.09609	6.46192	6.76713	16.5145	14.9443	17.545	3.7886	5.06955	3.07212	580	624	682	1625	1423	1707	363	473	288
ENSRNOG00000000021	chr4	151987078	151988279	+	AABR07061902.1		ENSRNOT00000000022	NA	NA	NA	NA	NA		pseudogene	7.88289	7.91692	7.73011	9.34706	11.3023	9.21795	8.41325	10.01	8.05128	704	717	732	864	1011	842	757	877	707
ENSRNOG00000000024	chr4	168903565	168933079	-	Hebp1	362454	ENSRNOT00000000025	GO:0005737(cytoplasm);GO:0005829(cytosol);GO:0020037(heme binding)	NA	NA	NA	NA	heme binding protein 1 [Source:RGD Symbol;Acc:1304581]	protein_coding	18.0191	15.2044	15.9974	20.0857	19.703	21.051	14.5387	14.6477	20.2229	1421	1217	1337	1640	1556	1699	1156	1133	1569
ENSRNOG00000000033	chr13	49132667	49169918	-	Tmcc2	305095	ENSRNOT00000000036	GO:0005783(endoplasmic reticulum);GO:0012505(endomembrane system);GO:0016020(membrane);GO:0016021(integral component of membrane);GO:0042982(amyloid precursor protein metabolic process)	NA	NA	NA	NA	transmembrane and coiled-coil domain family 2 [Source:RGD Symbol;Acc:1311960]	protein_coding	2.21034	2.40737	1.84667	1.3452	1.34602	1.55578	2.73946	3.03055	2.11572	605	668	535	381	369	436	755	813	569
ENSRNOG00000000034	chr13	49092306	49109050	+	Nuak2	289419	ENSRNOT00000000039	GO:0000287(magnesium ion binding);GO:0004672(protein kinase activity);GO:0004674(protein serine/threonine kinase activity);GO:0005524(ATP binding);GO:0006468(protein phosphorylation);GO:0030036(actin cytoskeleton organization);GO:0042149(cellular response to glucose starvation);GO:0043066(negative regulation of apoptotic process)	NA	K08800	EC:2.7.11.1	NA	NUAK family kinase 2 [Source:RGD Symbol;Acc:1359167]	protein_coding	12.7518	11.2147	13.3768	12.4502	14.1339	13.7206	3.81338	3.68589	4.58628	2723	2429	3027	2751	3022	2997	821	772	964
ENSRNOG00000000036	chr13	49074644	49082729	+	Klhdc8a	305096	ENSRNOT00000000041	GO:0005515(protein binding)	NA	NA	NA	NA	kelch domain containing 8A [Source:RGD Symbol;Acc:1305132]	protein_coding	0.193546	0.092508	0.171936	0.346086	0.612603	0.534221	0.460902	0.3189	0.32999	46	23	44	86	146	130	111	75	78
ENSRNOG00000000040	chr13	72861090	72890841	-	RGD1304622	305101	ENSRNOT00000093471;ENSRNOT00000093726;ENSRNOT00000004704;ENSRNOT00000093563;ENSRNOT00000093309	GO:0005080(protein kinase C binding);GO:0005515(protein binding);GO:0005634(nucleus);GO:0005938(cell cortex);GO:0007098(centrosome cycle);GO:0007163(establishment or maintenance of cell polarity);GO:0016324(apical plasma membrane);GO:0060341(regulation of cellular localization);GO:0060341(regulation of cellular localization)	NA	NA	NA	NA	similar to 6820428L09 protein [Source:RGD Symbol;Acc:1304622]	retained_intron;protein_coding;processed_transcript	5.47665	5.5997	5.65254	4.88177	5.51418	5.04317	2.89938	2.90342	3.26045	2079	2157	2274	1919	2096	1958	1110	1083	1219
ENSRNOG00000000041	chr14	2050483	2056089	+	Slc26a1	64076	ENSRNOT00000000047	GO:0005886(plasma membrane);GO:0005887(integral component of plasma membrane);GO:0006821(chloride transport);GO:0008271(secondary active sulfate transmembrane transporter activity);GO:0008272(sulfate transport);GO:0015108(chloride transmembrane transporter activity);GO:0015116(sulfate transmembrane transporter activity);GO:0015297(antiporter activity);GO:0015301(anion:anion antiporter activity);G…	NA	NA	NA	NA	solute carrier family 26 member 1 [Source:RGD Symbol;Acc:620136]	protein_coding	1.49077	1.27446	1.42389	1.59209	1.87231	1.76767	0.931164	1.0171	0.952838	411	357	416	454	517	499	259	275	259
ENSRNOG00000000042	chr13	72918490	73056875	-	Xpr1	289424	ENSRNOT00000000049;ENSRNOT00000081892;ENSRNOT00000093410	GO:0000822(inositol hexakisphosphate binding);GO:0001618(virus receptor activity);GO:0005737(cytoplasm);GO:0005794(Golgi apparatus);GO:0005886(plasma membrane);GO:0006817(phosphate ion transport);GO:0009615(response to virus);GO:0015114(phosphate ion transmembrane transporter activity);GO:0015562(efflux transmembrane transporter activity);GO:0016020(membrane);GO:0016021(integral component of memb…	NA	NA	NA	NA	xenotropic and polytropic retrovirus receptor 1 [Source:RGD Symbol;Acc:1306554]	protein_coding;retained_intron	8.1015	7.706	8.28995	7.86399	7.69395	6.9507	10.0277	9.92908	8.3641	2142	2067	2322	2151	2037	1880	2671	2575	2176
ENSRNOG00000000043	chr14	2042411	2056762	-	Idua	360904	ENSRNOT00000000048	GO:0003940(L-iduronidase activity);GO:0004553(hydrolase activity, hydrolyzing O-glycosyl compounds);GO:0005975(carbohydrate metabolic process);GO:0030209(dermatan sulfate catabolic process);GO:0030211(heparin catabolic process)	00531(Glycosaminoglycan degradation);01100(Metabolic pathways);04142(Lysosome)	K01217	EC:3.2.1.76	NA	alpha-L-iduronidase [Source:RGD Symbol;Acc:1310943]	protein_coding	21.5793	18.7235	23.0203	27.8745	28.7256	27.5506	54.999	55.292	56.2379	4138	3642	4678	5531	5515	5405	10625	10395	10607
ENSRNOG00000000044	chr14	2083712	2100005	-	Tmem175	305623	ENSRNOT00000000050	GO:0005267(potassium channel activity);GO:0005764(lysosome);GO:0005768(endosome);GO:0022841(potassium ion leak channel activity);GO:0031303(integral component of endosome membrane);GO:0035751(regulation of lysosomal lumen pH);GO:0070050(neuron cellular homeostasis);GO:0071805(potassium ion transmembrane transport);GO:0090385(phagosome-lysosome fusion);GO:1905103(integral component of lysosomal me…	NA	NA	NA	NA	transmembrane protein 175 [Source:RGD Symbol;Acc:1309712]	protein_coding	9.0389	9.00313	9.63422	8.25759	8.86694	9.91389	10.1581	10.0331	10.3949	1517	1533	1713	1434	1490	1702	1717	1651	1716
ENSRNOG00000000047	chr3	82324354	82368357	-	Cd82	83628	ENSRNOT00000000052	GO:0005886(plasma membrane);GO:0016020(membrane);GO:0016021(integral component of membrane)	04115(p53 signaling pathway)	NA	NA	NA	Cd82 molecule [Source:RGD Symbol;Acc:69070]	protein_coding	49.4882	47.5014	50.1995	71.59	76.3052	70.8614	31.9169	29.783	34.6179	6652	6477	7150	9957	10269	9744	4322	3926	4577
ENSRNOG00000000048	chr14	2100106	2174318	+	Gak	81659	ENSRNOT00000000064	GO:0004672(protein kinase activity);GO:0005524(ATP binding);GO:0005794(Golgi apparatus);GO:0006468(protein phosphorylation);GO:0006898(receptor-mediated endocytosis);GO:0007030(Golgi organization);GO:0010977(negative regulation of neuron projection development);GO:0031982(vesicle);GO:0034067(protein localization to Golgi apparatus);GO:0043231(intracellular membrane-bounded organelle);GO:0072318(c…	NA	K08855	EC:2.7.11.1	NA	cyclin G associated kinase [Source:RGD Symbol;Acc:621589]	protein_coding	19.6591	19.0245	19.6034	21.9897	22.0858	22.6365	25.6077	25.9596	25.7662	6501	6382	6869	7525	7313	7658	8532	8417	8381
ENSRNOG00000000053	chr13	91054974	91093713	+	Crp	25419	ENSRNOT00000091089	GO:0001666(response to hypoxia);GO:0001849(complement component C1q complex binding);GO:0005509(calcium ion binding);GO:0005515(protein binding);GO:0005576(extracellular region);GO:0005615(extracellular space);GO:0006953(acute-phase response);GO:0006958(complement activation, classical pathway);GO:0007568(aging);GO:0009314(response to radiation);GO:0010288(response to lead ion);GO:0010628(positiv…	NA	NA	NA	NA	C-reactive protein [Source:RGD Symbol;Acc:2411]	protein_coding	0.0100459	0	0.012115	0	0	0.00298259	0	0.0132593	0.00671149	3	0	4	0	0	1	0	4	2
ENSRNOG00000000054	chr16	19866022	19872774	-	Abhd8	306338	ENSRNOT00000000060	GO:0003824(catalytic activity);GO:0005739(mitochondrion);GO:0006654(phosphatidic acid biosynthetic process);GO:0016787(hydrolase activity);GO:0042171(lysophosphatidic acid acyltransferase activity);GO:0052689(carboxylic ester hydrolase activity);GO:0055088(lipid homeostasis)	NA	NA	NA	NA	abhydrolase domain containing 8 [Source:RGD Symbol;Acc:1305693]	protein_coding	7.80168	8.4698	7.14051	9.56874	9.04237	9.72152	6.52708	7.14799	6.84719	1157	1275	1123	1469	1343	1475	976	1040	999
ENSRNOG00000000060	chr14	2194933	2226598	+	Cplx1	64832	ENSRNOT00000061720	GO:0000149(SNARE binding);GO:0005326(neurotransmitter transmembrane transporter activity);GO:0005737(cytoplasm);GO:0005829(cytosol);GO:0006836(neurotransmitter transport);GO:0006887(exocytosis);GO:0016079(synaptic vesicle exocytosis);GO:0017075(syntaxin-1 binding);GO:0019905(syntaxin binding);GO:0030054(cell junction);GO:0030073(insulin secretion);GO:0030425(dendrite);GO:0031201(SNARE complex);GO…	04721(Synaptic vesicle cycle)	NA	NA	NA	complexin 1 [Source:RGD Symbol;Acc:70944]	protein_coding	0.065534	0.068812	0.047192	0.024163	0.074916	0.030674	0.049636	0	0	11	12	8	4	12	5	8	0	0
ENSRNOG00000000062	chr14	2247808	2297155	-	Pcgf3	305624	ENSRNOT00000000071	GO:0000805(X chromosome);GO:0003674(molecular_function);GO:0005575(cellular_component);GO:0005634(nucleus);GO:0005654(nucleoplasm);GO:0006357(regulation of transcription by RNA polymerase II);GO:0008150(biological_process);GO:0031519(PcG protein complex);GO:0035102(PRC1 complex);GO:0036353(histone H2A-K119 monoubiquitination);GO:0046872(metal ion binding);GO:0060819(inactivation of X chromosome b…	04550(Signaling pathways regulating pluripotency of stem cells)	NA	NA	NA	polycomb group ring finger 3 [Source:RGD Symbol;Acc:1311479]	protein_coding	30.0259	31.0553	30.7776	22.4202	23.0801	24.9014	27.1114	29.4607	28.0248	3215	3374	3493	2485	2475	2728	2925	3094	2952
ENSRNOG00000000064	chr14	2325308	2326436	+	Atp5me	140608	ENSRNOT00000000072	GO:0000276(mitochondrial proton-transporting ATP synthase complex, coupling factor F(o));GO:0005739(mitochondrion);GO:0005743(mitochondrial inner membrane);GO:0005753(mitochondrial proton-transporting ATP synthase complex);GO:0006754(ATP biosynthetic process);GO:0006811(ion transport);GO:0015078(proton transmembrane transporter activity);GO:0015986(ATP synthesis coupled proton transport);GO:00160…	00190(Oxidative phosphorylation);01100(Metabolic pathways);04714(Thermogenesis)	NA	NA	NA	ATP synthase membrane subunit e [Source:RGD Symbol;Acc:621377]	protein_coding	23.4412	26.0719	21.2283	25.4968	25.6597	22.5898	24.0328	22.581	25.9112	504	568	483	567	552	496	520	476	547
ENSRNOG00000000065	chr14	2328750	2371883	-	Pde6b	289878	ENSRNOT00000000077	GO:0001750(photoreceptor outer segment);GO:0003674(molecular_function);GO:0004114(3',5'-cyclic-nucleotide phosphodiesterase activity);GO:0005515(protein binding);GO:0005575(cellular_component);GO:0007165(signal transduction);GO:0008081(phosphoric diester hydrolase activity);GO:0008150(biological_process);GO:0009583(detection of light stimulus);GO:0016787(hydrolase activity);GO:0042622(photorecept…	00230(Purine metabolism);01100(Metabolic pathways);04744(Phototransduction)	K13756	EC:3.1.4.35	NA	phosphodiesterase 6B [Source:RGD Symbol;Acc:1311039]	protein_coding	0.005247	0	0	0	0	0	0	0	0	2	0	0	0	0	0	0	0	0
ENSRNOG00000000066	chr13	100715260	100740728	-	Fbxo28	305105	ENSRNOT00000000074	GO:0000209(protein polyubiquitination);GO:0000776(kinetochore);GO:0005515(protein binding);GO:0042802(identical protein binding)	NA	NA	NA	NA	F-box protein 28 [Source:RGD Symbol;Acc:1304584]	protein_coding	11.6975	12.3102	11.18	13.4781	14.0238	15.7261	12.8721	10.8989	11.0675	1301	1389	1317	1551	1561	1789	1442	1188	1211
ENSRNOG00000000068	chr13	110033550	110077946	-	Ppp2r5a	312754	ENSRNOT00000000078	GO:0000159(protein phosphatase type 2A complex);GO:0004721(phosphoprotein phosphatase activity);GO:0005634(nucleus);GO:0005737(cytoplasm);GO:0005813(centrosome);GO:0005829(cytosol);GO:0006470(protein dephosphorylation);GO:0007165(signal transduction);GO:0016020(membrane);GO:0019888(protein phosphatase regulator activity);GO:0019900(kinase binding);GO:0030018(Z disc);GO:0031430(M band);GO:0031952(…	03015(mRNA surveillance pathway);04071(Sphingolipid signaling pathway);04114(Oocyte meiosis);04151(PI3K-Akt signaling pathway);04152(AMPK signaling pathway);04261(Adrenergic signaling in cardiomyocytes);04728(Dopaminergic synapse);05165(Human papillomavirus infection)	NA	NA	NA	protein phosphatase 2, regulatory subunit B', alpha [Source:RGD Symbol;Acc:1308022]	protein_coding	9.2164	9.76477	10.2655	9.16745	9.80121	8.89242	11.295	10.584	11.5741	1777	1910	2097	1829	1892	1754	2194	2001	2195
ENSRNOG00000000070	chr14	1621026	1632378	-	LOC100910207		ENSRNOT00000000080	GO:0000122(negative regulation of transcription by RNA polymerase II);GO:0003712(transcription coregulator activity);GO:0017054(negative cofactor 2 complex);GO:0046982(protein heterodimerization activity)	NA	NA	NA	NA	protein Dr1-like [Source:RGD Symbol;Acc:6499394]	protein_coding	7.12538	5.58953	5.81477	8.42725	8.27738	8.23905	7.04318	7.84595	6.5115	1591	1267	1376	1948	1851	1883	1585	1718	1431
ENSRNOG00000000073	chr14	2613406	2633950	+	Tmed5	289883	ENSRNOT00000000083	GO:0005783(endoplasmic reticulum);GO:0005789(endoplasmic reticulum membrane);GO:0005793(endoplasmic reticulum-Golgi intermediate compartment);GO:0005794(Golgi apparatus);GO:0005801(cis-Golgi network);GO:0015031(protein transport);GO:0016020(membrane);GO:0016021(integral component of membrane);GO:0033116(endoplasmic reticulum-Golgi intermediate compartment membrane);GO:0070971(endoplasmic reticulu…	NA	NA	NA	NA	transmembrane p24 trafficking protein 5 [Source:RGD Symbol;Acc:1359437]	protein_coding	9.92651	11.0355	9.59424	20.7144	19.4186	19.3688	9.44496	10.1028	10.1501	679	766	696	1466	1330	1356	651	678	683
ENSRNOG00000000075	chr14	2658267	2700977	-	Mtf2	360905	ENSRNOT00000000086	GO:0000122(negative regulation of transcription by RNA polymerase II);GO:0000977(RNA polymerase II transcription regulatory region sequence-specific DNA binding);GO:0001226(RNA polymerase II transcription corepressor binding);GO:0005634(nucleus);GO:0005654(nucleoplasm);GO:0005737(cytoplasm);GO:0005925(focal adhesion);GO:0007379(segment specification);GO:0019827(stem cell population maintenance);G…	NA	NA	NA	NA	metal response element binding transcription factor 2 [Source:RGD Symbol;Acc:1304727]	protein_coding	4.62818	4.5819	4.18178	7.08171	6.05876	6.41976	3.27965	3.16425	3.14682	876	880	839	1388	1149	1244	626	588	586
ENSRNOG00000000081	chr14	13192347	13274978	+	Antxr2	305633	ENSRNOT00000000092	GO:0016021(integral component of membrane);GO:0038023(signaling receptor activity)	04621(NOD-like receptor signaling pathway)	NA	NA	NA	ANTXR cell adhesion molecule 2 [Source:RGD Symbol;Acc:1561294]	protein_coding	23.0301	24.6878	22.5623	53.6208	50.8828	52.3271	25.6766	27.8244	28.5588	2509	2729	2605	6045	5550	5832	2819	2973	3061
ENSRNOG00000000082	chr2	104854572	104914173	+	Hltf	295568	ENSRNOT00000064828;ENSRNOT00000090912	GO:0000166(nucleotide binding);GO:0003676(nucleic acid binding);GO:0005524(ATP binding);GO:0005654(nucleoplasm);GO:0008094(DNA-dependent ATPase activity);GO:0008270(zinc ion binding);GO:0016567(protein ubiquitination);GO:0016787(hydrolase activity);GO:0016818(hydrolase activity, acting on acid anhydrides, in phosphorus-containing anhydrides);GO:0031625(ubiquitin protein ligase binding);GO:0045944…	NA	K15711	EC:2.3.2.27	NA	helicase-like transcription factor [Source:RGD Symbol;Acc:1309031]	protein_coding	4.48184	4.37183	4.49596	5.7674	4.97325	5.452	4.14979	3.85306	3.4478	1619	1603	1721	2156	1798	2015	1510	1365	1226
ENSRNOG00000000091	chr2	144191846	144212138	+	Smad9	85435	ENSRNOT00000000102	GO:0003677(DNA binding);GO:0005515(protein binding);GO:0005634(nucleus);GO:0005667(transcription regulator complex);GO:0005737(cytoplasm);GO:0006355(regulation of transcription, DNA-templated);GO:0007179(transforming growth factor beta receptor signaling pathway);GO:0046872(metal ion binding)	04350(TGF-beta signaling pathway);04550(Signaling pathways regulating pluripotency of stem cells)	NA	NA	MH1	SMAD family member 9 [Source:RGD Symbol;Acc:71004]	protein_coding	0.515321	0.574906	0.50389	0.364439	0.340284	0.319791	0.278943	0.211236	0.234964	217	245	225	159	144	138	119	87	98
ENSRNOG00000000095	chr2	198999946	199038702	-	Gpr89b	362003	ENSRNOT00000000106	GO:0005244(voltage-gated ion channel activity);GO:0008308(voltage-gated anion channel activity);GO:0015698(inorganic anion transport);GO:0016020(membrane);GO:0016021(integral component of membrane);GO:0030217(T cell differentiation);GO:0030660(Golgi-associated vesicle membrane);GO:0032580(Golgi cisterna membrane);GO:0034220(ion transmembrane transport);GO:0034765(regulation of ion transmembrane t…	NA	NA	NA	NA	G protein-coupled receptor 89B [Source:RGD Symbol;Acc:1304837]	protein_coding	19.2875	18.0072	18.2111	21.1899	21.6425	22.2928	20.1143	19.4684	17.6473	2558	2423	2560	2909	2874	3025	2688	2532	2303
ENSRNOG00000000096	chr2	198965685	198999323	+	Pdzk1	65144	ENSRNOT00000000107	GO:0005515(protein binding);GO:0005886(plasma membrane);GO:0005903(brush border);GO:0015879(carnitine transport);GO:0030165(PDZ domain binding);GO:0032414(positive regulation of ion transmembrane transporter activity);GO:1904064(positive regulation of cation transmembrane transport);GO:1905477(positive regulation of protein localization to membrane)	NA	NA	NA	NA	PDZ domain containing 1 [Source:RGD Symbol;Acc:70924]	protein_coding	2.48458	2.77736	2.026	2.05811	1.79647	2.46481	2.35207	2.61491	2.58629	366	415	316	314	265	371	349	377	375
ENSRNOG00000000097	chr2	198935133	198942732	-	Cd160	502585	ENSRNOT00000000109;ENSRNOT00000073913	GO:0002385(mucosal immune response);GO:0002729(positive regulation of natural killer cell cytokine production);GO:0002819(regulation of adaptive immune response);GO:0002857(positive regulation of natural killer cell mediated immune response to tumor cell);GO:0004888(transmembrane signaling receptor activity);GO:0005102(signaling receptor binding);GO:0005886(plasma membrane);GO:0014065(phosphatidy…	NA	NA	NA	NA	CD160 molecule [Source:RGD Symbol;Acc:1563598]	protein_coding	0.0605965	0.233907	0.160465	0.213987	0.088398	0.26296	0.197744	0.223561	0	3	10	8	10	4	12	9	10	0
ENSRNOG00000000098	chr2	198852500	198919995	+	Rnf115	362002	ENSRNOT00000000110	GO:0004842(ubiquitin-protein transferase activity);GO:0005829(cytosol);GO:0042059(negative regulation of epidermal growth factor receptor signaling pathway);GO:0043162(ubiquitin-dependent protein catabolic process via the multivesicular body sorting pathway);GO:0051865(protein autoubiquitination);GO:0061630(ubiquitin protein ligase activity);GO:0070534(protein K63-linked ubiquitination);GO:007093…	NA	K11982	EC:2.3.2.27	NA	ring finger protein 115 [Source:RGD Symbol;Acc:1305315]	protein_coding	34.951	34.9005	34.1742	34.7379	27.8558	30.8664	33.8893	32.326	36.8149	5437	5509	5634	5593	4339	4913	5312	4932	5634
ENSRNOG00000000104	chr17	10676943	10686134	+	Thoc3	290519	ENSRNOT00000000116	GO:0000346(transcription export complex);GO:0000445(THO complex part of transcription export complex);GO:0000781(chromosome, telomeric region);GO:0005515(protein binding);GO:0006406(mRNA export from nucleus);GO:0046784(viral mRNA export from host cell nucleus)	03013(RNA transport);03040(Spliceosome)	NA	NA	NA	THO complex 3 [Source:RGD Symbol;Acc:1311669]	protein_coding	12.6269	13.7511	13.4762	19.7774	18.8044	20.1907	11.2816	11.7506	10.0954	1983	2191	2243	3215	2958	3245	1786	1810	1560
ENSRNOG00000000105	chr17	10756285	10818835	-	Cplx2	116657	ENSRNOT00000091046;ENSRNOT00000000117	GO:0000149(SNARE binding);GO:0005634(nucleus);GO:0005737(cytoplasm);GO:0005829(cytosol);GO:0006836(neurotransmitter transport);GO:0006887(exocytosis);GO:0006904(vesicle docking involved in exocytosis);GO:0016079(synaptic vesicle exocytosis);GO:0017075(syntaxin-1 binding);GO:0019905(syntaxin binding);GO:0030054(cell junction);GO:0030425(dendrite);GO:0031201(SNARE complex);GO:0031630(regulation of …	04721(Synaptic vesicle cycle);04721(Synaptic vesicle cycle)	NA	NA	NA	complexin 2 [Source:RGD Symbol;Acc:70945]	protein_coding	4.23986	4.91375	4.20864	2.60536	2.47084	2.19491	4.99013	5.67922	4.15005	780	917	820	496	455	413	924	1024	751
ENSRNOG00000000108	chr16	41222238	41234095	-	Aga	290923	ENSRNOT00000000120	GO:0003948(N4-(beta-N-acetylglucosaminyl)-L-asparaginase activity);GO:0005615(extracellular space);GO:0005737(cytoplasm);GO:0005764(lysosome);GO:0005783(endoplasmic reticulum);GO:0006508(proteolysis);GO:0006517(protein deglycosylation);GO:0008150(biological_process);GO:0008233(peptidase activity);GO:0016787(hydrolase activity);GO:0043621(protein self-association)	00511(Other glycan degradation);04142(Lysosome)	K01444	EC:3.5.1.26	NA	aspartylglucosaminidase [Source:RGD Symbol;Acc:1309646]	protein_coding	23.9631	27.3939	24.8305	35.6956	36.9798	34.9752	31.5349	31.6643	30.0908	2104	2440	2310	3243	3250	3141	2789	2726	2598
ENSRNOG00000000109	chr16	55152748	55159352	+	Fgf20	66017	ENSRNOT00000000121	GO:0001934(positive regulation of protein phosphorylation);GO:0005104(fibroblast growth factor receptor binding);GO:0005576(extracellular region);GO:0005615(extracellular space);GO:0005737(cytoplasm);GO:0008083(growth factor activity);GO:0008284(positive regulation of cell population proliferation);GO:0008543(fibroblast growth factor receptor signaling pathway);GO:0009887(animal organ morphogenes…	04010(MAPK signaling pathway);04014(Ras signaling pathway);04015(Rap1 signaling pathway);04020(Calcium signaling pathway);04151(PI3K-Akt signaling pathway);04810(Regulation of actin cytoskeleton);05200(Pathways in cancer);05218(Melanoma);05224(Breast cancer);05226(Gastric cancer)	NA	NA	NA	fibroblast growth factor 20 [Source:RGD Symbol;Acc:71068]	protein_coding	0	0	0	0	0	0	0.048251	0	0	0	0	0	0	0	0	3	0	0
ENSRNOG00000000111	chr16	80826681	80831791	+	Coprs	290925	ENSRNOT00000000123	GO:0001835(blastocyst hatching);GO:0005634(nucleus);GO:0005654(nucleoplasm);GO:0005829(cytosol);GO:0005886(plasma membrane);GO:0007517(muscle organ development);GO:0042393(histone binding);GO:0043985(histone H4-R3 methylation)	NA	NA	NA	NA	coordinator of PRMT5 and differentiation stimulator [Source:RGD Symbol;Acc:1565675]	protein_coding	3.63139	5.00102	5.1497	6.03319	4.72982	3.76336	8.11957	7.3218	8.22959	149	208	224	256	195	158	336	295	332
ENSRNOG00000000112	chr16	80839374	80850340	-	Champ1	306647	ENSRNOT00000000124	GO:0000777(condensed chromosome kinetochore);GO:0000793(condensed chromosome);GO:0005634(nucleus);GO:0005654(nucleoplasm);GO:0005819(spindle);GO:0016604(nuclear body);GO:0031134(sister chromatid biorientation);GO:0034501(protein localization to kinetochore);GO:0035372(protein localization to microtubule);GO:0051315(attachment of mitotic spindle microtubules to kinetochore);GO:0090543(Flemming bod…	NA	NA	NA	NA	chromosome alignment maintaining phosphoprotein 1 [Source:RGD Symbol;Acc:1311283]	protein_coding	7.51766	7.36545	7.51729	7.06164	7.247	7.3242	9.06568	8.57163	8.36737	2220	2207	2353	2159	2143	2213	2698	2483	2431
ENSRNOG00000000113	chr18	69706522	69723869	-	Elac1	307604	ENSRNOT00000000125	GO:0003674(molecular_function);GO:0004518(nuclease activity);GO:0004519(endonuclease activity);GO:0005575(cellular_component);GO:0005634(nucleus);GO:0005654(nucleoplasm);GO:0005829(cytosol);GO:0008033(tRNA processing);GO:0008150(biological_process);GO:0016787(hydrolase activity);GO:0016891(endoribonuclease activity, producing 5'-phosphomonoesters);GO:0034414(tRNA 3'-trailer cleavage, endonucleoly…	03013(RNA transport)	K00784	EC:3.1.26.11	NA	elaC ribonuclease Z 1 [Source:RGD Symbol;Acc:1304757]	protein_coding	1.37773	1.38187	1.47202	1.55358	1.67657	1.6123	1.09233	1.43061	1.65009	291	296	329	339	354	348	232	296	342
ENSRNOG00000000121	chr5	151886035	151898022	-	Pigv	366478	ENSRNOT00000081841;ENSRNOT00000000133	GO:0000009(alpha-1,6-mannosyltransferase activity);GO:0000030(mannosyltransferase activity);GO:0004376(glycolipid mannosyltransferase activity);GO:0005789(endoplasmic reticulum membrane);GO:0006506(GPI anchor biosynthetic process);GO:0006506(GPI anchor biosynthetic process)	00563(Glycosylphosphatidylinositol (GPI)-anchor biosynthesis);01100(Metabolic pathways);01100(Metabolic pathways)	NA	NA	NA	phosphatidylinositol glycan anchor biosynthesis, class V [Source:RGD Symbol;Acc:1309526]	protein_coding	3.75951	3.9819	4.26358	5.59744	4.47467	5.78124	5.6495	5.36578	5.27517	719	772	863	1107	856	1130	1087	1006	992
ENSRNOG00000000122	chr5	147185474	147204050	+	Ak2	24184	ENSRNOT00000000134	GO:0000166(nucleotide binding);GO:0004017(adenylate kinase activity);GO:0004550(nucleoside diphosphate kinase activity);GO:0005524(ATP binding);GO:0005739(mitochondrion);GO:0005758(mitochondrial intermembrane space);GO:0006139(nucleobase-containing compound metabolic process);GO:0006165(nucleoside diphosphate phosphorylation);GO:0006172(ADP biosynthetic process);GO:0016301(kinase activity);GO:001…	00230(Purine metabolism);00730(Thiamine metabolism);01100(Metabolic pathways);01240(Biosynthesis of cofactors)	K00939	EC:2.7.4.3	NA	adenylate kinase 2 [Source:RGD Symbol;Acc:2077]	protein_coding	21.0593	22.2637	22.9295	36.4669	31.7809	34.147	18.8089	18.8698	16.4239	2635	2827	3041	4722	3982	4372	2372	2316	2022
ENSRNOG00000000123	chr5	147246037	147270957	+	Rnf19b	313806	ENSRNOT00000089457;ENSRNOT00000066268	GO:0000151(ubiquitin ligase complex);GO:0000209(protein polyubiquitination);GO:0004842(ubiquitin-protein transferase activity);GO:0005737(cytoplasm);GO:0005783(endoplasmic reticulum);GO:0005829(cytosol);GO:0006511(ubiquitin-dependent protein catabolic process);GO:0016020(membrane);GO:0016021(integral component of membrane);GO:0016567(protein ubiquitination);GO:0016740(transferase activity);GO:003…	NA	K11973	EC:2.3.2.31	NA	ring finger protein 19B [Source:RGD Symbol;Acc:1305470]	protein_coding	12.7895	13.7045	14.0516	28.8763	27.4879	28.8911	55.8185	49.1728	29.362	2275	2473	2649	5315	4895	5257	10003	8576	5137
ENSRNOG00000000127	chr5	147850275	147886615	-	Kpna6	362607	ENSRNOT00000087556	GO:0005515(protein binding);GO:0005634(nucleus);GO:0005654(nucleoplasm);GO:0005737(cytoplasm);GO:0006606(protein import into nucleus);GO:0006607(NLS-bearing protein import into nucleus);GO:0008139(nuclear localization sequence binding);GO:0015031(protein transport);GO:0019079(viral genome replication);GO:0030682(mitigation of host defenses by symbiont);GO:0043657(host cell);GO:0045944(positive re…	05164(Influenza A)	NA	NA	NA	karyopherin subunit alpha 6 [Source:RGD Symbol;Acc:1306570]	protein_coding	15.2941	15.9582	16.5908	19.0084	18.5831	18.6741	14.8562	13.798	15.4664	5311	5622	6105	6830	6461	6634	5198	4698	5283
ENSRNOG00000000129	chr5	58359498	58383070	+	Phf24	500446	ENSRNOT00000000141	GO:0007214(gamma-aminobutyric acid signaling pathway);GO:0008277(regulation of G protein-coupled receptor signaling pathway);GO:0032228(regulation of synaptic transmission, GABAergic);GO:0050966(detection of mechanical stimulus involved in sensory perception of pain)	NA	NA	NA	NA	PHD finger protein 24 [Source:RGD Symbol;Acc:1559864]	protein_coding	0.624216	0.442483	0.374217	0.031582	0.113955	0.112458	0.205662	0.230304	0.412603	88	63	56	5	17	17	30	32	57
ENSRNOG00000000130	chr5	58393233	58401870	+	Dnajb5	313811	ENSRNOT00000000142;ENSRNOT00000080082	GO:0000122(negative regulation of transcription by RNA polymerase II);GO:0005634(nucleus);GO:0005829(cytosol);GO:0006457(protein folding);GO:0006986(response to unfolded protein);GO:0051082(unfolded protein binding);GO:0051085(chaperone cofactor-dependent protein refolding);GO:0051087(chaperone binding);GO:0051087(chaperone binding)	NA	NA	NA	NA	DnaJ heat shock protein family (Hsp40) member B5 [Source:RGD Symbol;Acc:1307453]	protein_coding	8.48929	7.64002	7.67867	7.21042	6.55349	6.8137	6.63717	6.77453	7.29749	1941	1771	1860	1705	1500	1593	1528	1518	1641
ENSRNOG00000000133	chr17	9429175	9441526	-	Txndc15	307180	ENSRNOT00000000146	GO:0005929(cilium);GO:0045880(positive regulation of smoothened signaling pathway);GO:0060271(cilium assembly)	NA	NA	NA	NA	thioredoxin domain containing 15 [Source:RGD Symbol;Acc:1304696]	protein_coding	12.6923	13.1802	14.3538	20.0827	19.2686	20.546	23.7695	23.4548	21.615	1434	1511	1718	2348	2180	2375	2705	2598	2402
ENSRNOG00000000138	chr5	127160495	127233078	+	Glis1	298732	ENSRNOT00000032433;ENSRNOT00000075624	GO:0000122(negative regulation of transcription by RNA polymerase II);GO:0000977(RNA polymerase II transcription regulatory region sequence-specific DNA binding);GO:0000978(RNA polymerase II cis-regulatory region sequence-specific DNA binding);GO:0000981(DNA-binding transcription factor activity, RNA polymerase II-specific);GO:0001227(DNA-binding transcription repressor activity, RNA polymerase I…	NA	NA	NA	zf-C2H2	GLIS family zinc finger 1 [Source:RGD Symbol;Acc:1308030]	protein_coding	0.33322	0.39784	0.555182	1.49868	1.97625	1.73025	0.199001	0.079119	0.086594	53	65	93	246	313	280	32	13	14
ENSRNOG00000000142	chr17	83221827	83610272	+	Plxdc2	361282	ENSRNOT00000000155	GO:0016020(membrane);GO:0016021(integral component of membrane)	NA	NA	NA	NA	plexin domain containing 2 [Source:RGD Symbol;Acc:1305962]	protein_coding	35.4932	34.9353	36.0691	8.08534	8.57409	7.35041	83.2905	88.1946	91.4862	7208	7198	7763	1700	1744	1528	17043	17564	18277
ENSRNOG00000000145	chr5	135074297	135142488	+	Pik3r3	60664	ENSRNOT00000000157	GO:0016301(kinase activity);GO:0016310(phosphorylation)	01521(EGFR tyrosine kinase inhibitor resistance);01522(Endocrine resistance);01524(Platinum drug resistance);04012(ErbB signaling pathway);04014(Ras signaling pathway);04015(Rap1 signaling pathway);04024(cAMP signaling pathway);04062(Chemokine signaling pathway);04066(HIF-1 signaling pathway);04068(FoxO signaling pathway);04070(Phosphatidylinositol signaling system);04071(Sphingolipid signaling p…	NA	NA	NA	phosphoinositide-3-kinase regulatory subunit 3 [Source:RGD Symbol;Acc:621042]	protein_coding	13.4351	14.0233	13.0123	4.9279	5.99243	5.24652	11.3508	10.1928	8.06784	2042	2162	2095	775	912	816	1738	1519	1206
ENSRNOG00000000150	chr17	84986991	85141210	-	Dnajc1	100360412	ENSRNOT00000000162	GO:0005783(endoplasmic reticulum);GO:0005886(plasma membrane);GO:0006417(regulation of translation);GO:0006457(protein folding);GO:0016020(membrane);GO:0016021(integral component of membrane);GO:0050708(regulation of protein secretion);GO:0051087(chaperone binding)	04141(Protein processing in endoplasmic reticulum)	NA	NA	MYB	DnaJ heat shock protein family (Hsp40) member C1 [Source:RGD Symbol;Acc:2322144]	protein_coding	23.688	23.8134	23.1858	21.8252	20.6647	21.4851	20.4865	17.807	20.1856	3286	3352	3409	3133	2871	3049	2864	2422	2755
ENSRNOG00000000151	chr5	152966591	152987211	-	Ldlrap1	500564	ENSRNOT00000000163	GO:0001540(amyloid-beta binding);GO:0001784(phosphotyrosine residue binding);GO:0003674(molecular_function);GO:0005515(protein binding);GO:0005546(phosphatidylinositol-4,5-bisphosphate binding);GO:0005737(cytoplasm);GO:0005769(early endosome);GO:0005829(cytosol);GO:0005883(neurofilament);GO:0006629(lipid metabolic process);GO:0006897(endocytosis);GO:0006898(receptor-mediated endocytosis);GO:00081…	04144(Endocytosis);04979(Cholesterol metabolism)	NA	NA	NA	low density lipoprotein receptor adaptor protein 1 [Source:RGD Symbol;Acc:1563417]	protein_coding	6.148	6.15445	5.89203	9.41821	9.88152	9.80846	6.05228	5.19547	4.70619	421	428	428	668	678	688	418	349	317
ENSRNOG00000000155	chr15	57755189	57805184	-	Cog3	361073	ENSRNOT00000000168	GO:0005794(Golgi apparatus);GO:0005801(cis-Golgi network);GO:0005829(cytosol);GO:0005886(plasma membrane);GO:0006486(protein glycosylation);GO:0006886(intracellular protein transport);GO:0006888(endoplasmic reticulum to Golgi vesicle-mediated transport);GO:0006890(retrograde vesicle-mediated transport, Golgi to endoplasmic reticulum);GO:0006891(intra-Golgi vesicle-mediated transport);GO:0007030(G…	NA	NA	NA	NA	component of oligomeric golgi complex 3 [Source:RGD Symbol;Acc:1304555]	protein_coding	9.89169	10.5343	11.8488	11.0537	10.7639	11.5274	10.7012	10.7411	9.67517	2092	2261	2656	2420	2280	2495	2281	2228	2013
ENSRNOG00000000156	chr5	171472273	171620935	+	LOC100911486		ENSRNOT00000055386;ENSRNOT00000091417;ENSRNOT00000000169	GO:0005509(calcium ion binding);GO:0005515(protein binding);GO:0005515(protein binding)	NA	NA	NA	NA	multiple epidermal growth factor-like domains protein 6-like [Source:RGD Symbol;Acc:6492904]	protein_coding	0.013102	0.0133253	0.0392164	0	0.0209686	0	0	0.0380955	0	10	10	30	0	15	0	0	27	0
ENSRNOG00000000157	chr18	40721800	40732126	-	Atg12	361321	ENSRNOT00000000170	GO:0000045(autophagosome assembly);GO:0000422(autophagy of mitochondrion);GO:0002376(immune system process);GO:0005515(protein binding);GO:0005737(cytoplasm);GO:0005776(autophagosome);GO:0006501(C-terminal protein lipidation);GO:0006914(autophagy);GO:0016020(membrane);GO:0032991(protein-containing complex);GO:0034045(phagophore assembly site membrane);GO:0034274(Atg12-Atg5-Atg16 complex);GO:00448…	04068(FoxO signaling pathway);04136(Autophagy - other);04140(Autophagy - animal);04621(NOD-like receptor signaling pathway);04622(RIG-I-like receptor signaling pathway)	NA	NA	NA	autophagy related 12 [Source:RGD Symbol;Acc:1306306]	protein_coding	11.3996	11.8107	11.4576	16.9921	18.1104	17.95	11.8884	11.9431	12.6791	2172	2284	2314	3351	3456	3500	2283	2232	2377
ENSRNOG00000000158	chr18	40701984	40716686	-	Cdo1	81718	ENSRNOT00000000172	GO:0005506(iron ion binding);GO:0005829(cytosol);GO:0006534(cysteine metabolic process);GO:0007595(lactation);GO:0008198(ferrous iron binding);GO:0010243(response to organonitrogen compound);GO:0016491(oxidoreductase activity);GO:0016702(oxidoreductase activity, acting on single donors with incorporation of molecular oxygen, incorporation of two atoms of oxygen);GO:0017172(cysteine dioxygenase ac…	00270(Cysteine and methionine metabolism);00430(Taurine and hypotaurine metabolism);01100(Metabolic pathways)	K00456	EC:1.13.11.20	NA	cysteine dioxygenase type 1 [Source:RGD Symbol;Acc:69262]	protein_coding	1.48725	1.62084	1.42085	20.9229	22.6709	18.7164	4.46118	3.5474	2.59869	168	186	170	2438	2556	2156	506	392	288
ENSRNOG00000000161	X	84666900	84821775	-	Chm	24942	ENSRNOT00000000174	GO:0005092(GDP-dissociation inhibitor activity);GO:0005096(GTPase activator activity);GO:0005737(cytoplasm);GO:0005829(cytosol);GO:0005968(Rab-protein geranylgeranyltransferase complex);GO:0006612(protein targeting to membrane);GO:0006886(intracellular protein transport);GO:0007264(small GTPase mediated signal transduction);GO:0018344(protein geranylgeranylation);GO:0031267(small GTPase binding);…	NA	NA	NA	NA	CHM Rab escort protein [Source:RGD Symbol;Acc:2340]	protein_coding	5.11371	5.0032	4.9066	5.09659	4.22262	4.34548	5.74086	5.14409	5.52961	1329	1319	1351	1370	1099	1155	1503	1311	1413
ENSRNOG00000000164	X	124722628	124766044	-	Lamp2	24944	ENSRNOT00000000177	GO:0005615(extracellular space);GO:0005764(lysosome);GO:0005765(lysosomal membrane);GO:0005770(late endosome);GO:0016020(membrane);GO:0019899(enzyme binding);GO:0031088(platelet dense granule membrane);GO:0031647(regulation of protein stability);GO:0031902(late endosome membrane);GO:0044754(autolysosome);GO:0061684(chaperone-mediated autophagy);GO:0061740(protein targeting to lysosome involved in…	04140(Autophagy - animal);04142(Lysosome);04145(Phagosome);05152(Tuberculosis)	NA	NA	NA	lysosomal-associated membrane protein 2 [Source:RGD Symbol;Acc:2990]	protein_coding	77.671	75.0667	80.3582	130.07	128.836	130.247	185.742	187.874	193.114	10076	9880	11047	17461	16735	17286	24277	23899	24643
ENSRNOG00000000165	X	23092159	23144324	-	Pfkfb1	24638	ENSRNOT00000033656;ENSRNOT00000000178;ENSRNOT00000081239	GO:0000166(nucleotide binding);GO:0003824(catalytic activity);GO:0003873(6-phosphofructo-2-kinase activity);GO:0004331(fructose-2,6-bisphosphate 2-phosphatase activity);GO:0005524(ATP binding);GO:0005829(cytosol);GO:0006000(fructose metabolic process);GO:0006003(fructose 2,6-bisphosphate metabolic process);GO:0008152(metabolic process);GO:0016301(kinase activity);GO:0016310(phosphorylation);GO:00…	00051(Fructose and mannose metabolism);01100(Metabolic pathways);04152(AMPK signaling pathway);04922(Glucagon signaling pathway);04922(Glucagon signaling pathway)	K19028	EC:2.7.1.105;EC:3.1.3.46	NA	6-phosphofructo-2-kinase/fructose-2,6-biphosphatase 1 [Source:RGD Symbol;Acc:3307]	protein_coding	1.50035	1.10563	1.28071	1.80283	2.40752	2.20133	0.6732	0.705418	0.670213	221	166	200	275	354	331	100	103	97
ENSRNOG00000000166	X	23146085	23166675	+	Apex2	317628	ENSRNOT00000068703	GO:0001650(fibrillar center);GO:0003677(DNA binding);GO:0004518(nuclease activity);GO:0004519(endonuclease activity);GO:0005654(nucleoplasm);GO:0006281(DNA repair);GO:0008270(zinc ion binding);GO:0043231(intracellular membrane-bounded organelle)	03410(Base excision repair)	K10772	EC:4.2.99.18	NA	apurinic/apyrimidinic endodeoxyribonuclease 2 [Source:RGD Symbol;Acc:1565983]	protein_coding	4.92697	4.6047	4.63643	4.69615	4.42873	3.55507	5.60056	5.25832	5.83828	676	641	674	667	609	499	774	708	788
ENSRNOG00000000167	X	23167696	23187341	-	Alas2	25748	ENSRNOT00000000180	GO:0001666(response to hypoxia);GO:0003824(catalytic activity);GO:0003870(5-aminolevulinate synthase activity);GO:0005739(mitochondrion);GO:0005743(mitochondrial inner membrane);GO:0005759(mitochondrial matrix);GO:0006778(porphyrin-containing compound metabolic process);GO:0006783(heme biosynthetic process);GO:0006879(cellular iron ion homeostasis);GO:0009058(biosynthetic process);GO:0030170(pyri…	00260(Glycine, serine and threonine metabolism);00860(Porphyrin and chlorophyll metabolism);01100(Metabolic pathways);01240(Biosynthesis of cofactors)	K00643	EC:2.3.1.37	NA	5'-aminolevulinate synthase 2 [Source:RGD Symbol;Acc:2084]	protein_coding	0.028821	0	0	0.035553	0.038887	0	0	0.098699	0	4	0	0	5	6	0	0	13	0
ENSRNOG00000000168	chr3	114711562	114728410	-	Gatm	81660	ENSRNOT00000000181	GO:0005739(mitochondrion);GO:0005758(mitochondrial intermembrane space);GO:0006600(creatine metabolic process);GO:0006601(creatine biosynthetic process);GO:0007275(multicellular organism development);GO:0007611(learning or memory);GO:0014889(muscle atrophy);GO:0015067(amidinotransferase activity);GO:0015068(glycine amidinotransferase activity);GO:0120162(positive regulation of cold-induced thermo…	00260(Glycine, serine and threonine metabolism);00330(Arginine and proline metabolism);01100(Metabolic pathways)	K00613	EC:2.1.4.1	NA	glycine amidinotransferase [Source:RGD Symbol;Acc:71090]	protein_coding	0.028484	0.020864	0.099603	0.100624	0.099029	0	0.046952	0.055631	0.041953	6	4	20	20	19	0	9	11	8
ENSRNOG00000000169	chr3	114747410	114760409	+	Spata5l1	691729	ENSRNOT00000043414	GO:0005524(ATP binding);GO:0005737(cytoplasm);GO:0005819(spindle);GO:0016887(ATPase activity)	NA	NA	NA	NA	spermatogenesis associated 5-like 1 [Source:RGD Symbol;Acc:1595990]	protein_coding	1.31666	1.69309	2.31177	2.60123	1.56467	2.17239	2.18123	2.38009	1.87381	245	319	455	500	291	413	408	434	343
ENSRNOG00000000170	chr3	114805922	114828154	-	Slc30a4	64469	ENSRNOT00000000184	GO:0005737(cytoplasm);GO:0005770(late endosome);GO:0006811(ion transport);GO:0006812(cation transport);GO:0006829(zinc ion transport);GO:0008324(cation transmembrane transporter activity);GO:0009636(response to toxic substance);GO:0016020(membrane);GO:0016021(integral component of membrane);GO:0055069(zinc ion homeostasis);GO:0055085(transmembrane transport);GO:0061088(regulation of sequestering …	NA	NA	NA	NA	solute carrier family 30 member 4 [Source:RGD Symbol;Acc:619750]	protein_coding	12.1799	13.2889	14.2019	16.9232	16.2909	16.6638	17.4266	16.2806	14.9127	4891	5414	6044	7033	6551	6847	7051	6411	5891
ENSRNOG00000000172	chr3	114900343	114939370	+	Sqor	691966	ENSRNOT00000068129;ENSRNOT00000089204	GO:0005739(mitochondrion);GO:0005743(mitochondrial inner membrane);GO:0016491(oxidoreductase activity);GO:0055114(obsolete oxidation-reduction process);GO:0070221(sulfide oxidation, using sulfide:quinone oxidoreductase);GO:0070224(sulfide:quinone oxidoreductase activity);GO:0070813(hydrogen sulfide metabolic process);GO:0071949(FAD binding);GO:0071949(FAD binding)	00920(Sulfur metabolism);01100(Metabolic pathways);01100(Metabolic pathways)	K22470	EC:1.8.5.8	NA	sulfide quinone oxidoreductase [Source:RGD Symbol;Acc:1564504]	protein_coding	27.7604	26.1421	25.5667	56.9838	60.3055	57.9109	26.6503	26.1878	28.2195	3657	3494	3569	7768	7955	7805	3537	3383	3657
ENSRNOG00000000175	chr7	13039781	13055632	+	Mier2	362841	ENSRNOT00000067771;ENSRNOT00000090048	GO:0000122(negative regulation of transcription by RNA polymerase II);GO:0001103(RNA polymerase II repressing transcription factor binding);GO:0003714(transcription corepressor activity);GO:0004407(histone deacetylase activity);GO:0005634(nucleus);GO:0005654(nucleoplasm);GO:0005737(cytoplasm);GO:0016575(histone deacetylation);GO:0032991(protein-containing complex);GO:0042826(histone deacetylase b…	NA	NA	NA	MYB	MIER family member 2 [Source:RGD Symbol;Acc:1307278]	protein_coding	6.44338	6.08934	5.6605	6.51542	5.88131	6.80126	4.61823	4.7855	4.60702	1462	1401	1361	1530	1336	1578	1056	1065	1028
ENSRNOG00000000177	chr7	13062196	13070280	+	Plpp2	246115	ENSRNOT00000000193	GO:0005769(early endosome);GO:0005783(endoplasmic reticulum);GO:0005886(plasma membrane);GO:0005901(caveola);GO:0006644(phospholipid metabolic process);GO:0006670(sphingosine metabolic process);GO:0006672(ceramide metabolic process);GO:0008195(phosphatidate phosphatase activity);GO:0016021(integral component of membrane);GO:0042392(sphingosine-1-phosphate phosphatase activity);GO:0046839(phosphol…	00561(Glycerolipid metabolism);00564(Glycerophospholipid metabolism);00565(Ether lipid metabolism);00600(Sphingolipid metabolism);01100(Metabolic pathways);04072(Phospholipase D signaling pathway);04666(Fc gamma R-mediated phagocytosis);04975(Fat digestion and absorption);05231(Choline metabolism in cancer)	K01080	EC:3.1.3.4	NA	phospholipid phosphatase 2 [Source:RGD Symbol;Acc:628893]	protein_coding	4.93302	5.63333	5.02951	9.45244	9.48922	8.88271	6.52777	6.63473	7.23603	590	684	638	1170	1136	1087	787	778	851
ENSRNOG00000000184	chr7	119659324	119689938	-	Tmprss6	315388	ENSRNOT00000000200	GO:0000122(negative regulation of transcription by RNA polymerase II);GO:0003674(molecular_function);GO:0004252(serine-type endopeptidase activity);GO:0005515(protein binding);GO:0005575(cellular_component);GO:0005615(extracellular space);GO:0005886(plasma membrane);GO:0006508(proteolysis);GO:0006879(cellular iron ion homeostasis);GO:0008150(biological_process);GO:0008233(peptidase activity);GO:0…	NA	NA	NA	NA	transmembrane serine protease 6 [Source:RGD Symbol;Acc:1307138]	protein_coding	0.306088	0.198535	0.19832	0.156044	0.108112	0.225376	0.261182	0.348654	0.244627	69	45	47	36	25	52	59	77	54
ENSRNOG00000000185	chr7	119626637	119631425	+	Mpst	192172	ENSRNOT00000000201	GO:0004792(thiosulfate sulfurtransferase activity);GO:0016784(3-mercaptopyruvate sulfurtransferase activity);GO:0043005(neuron projection);GO:0070814(hydrogen sulfide biosynthetic process)	00270(Cysteine and methionine metabolism);00920(Sulfur metabolism);01100(Metabolic pathways);04122(Sulfur relay system)	K01011	EC:2.8.1.1;EC:2.8.1.2	NA	mercaptopyruvate sulfurtransferase [Source:RGD Symbol;Acc:620065]	protein_coding	9.34291	8.85432	7.86749	8.82729	10.4337	9.73009	9.61986	8.64559	8.32823	845	812	754	826	945	900	876	767	741
ENSRNOG00000000186	chr7	119616324	119623072	-	Tst	25274	ENSRNOT00000050511	GO:0004792(thiosulfate sulfurtransferase activity);GO:0005739(mitochondrion);GO:0008097(5S rRNA binding);GO:0030855(epithelial cell differentiation);GO:0035928(rRNA import into mitochondrion);GO:0051029(rRNA transport)	00270(Cysteine and methionine metabolism);00920(Sulfur metabolism);01100(Metabolic pathways);04122(Sulfur relay system)	K01011	EC:2.8.1.1;EC:2.8.1.2	NA	thiosulfate sulfurtransferase [Source:RGD Symbol;Acc:3913]	protein_coding	3.12956	4.18177	3.30444	4.78975	4.25075	3.49485	1.82233	1.10224	1.56538	254	345	285	403	346	291	150	88	125
ENSRNOG00000000187	chr7	119554354	119568776	+	Csf2rb	171081	ENSRNOT00000000203	GO:0004896(cytokine receptor activity);GO:0005515(protein binding);GO:0016020(membrane);GO:0016021(integral component of membrane);GO:0019221(cytokine-mediated signaling pathway)	04060(Cytokine-cytokine receptor interaction);04210(Apoptosis);04630(JAK-STAT signaling pathway);05200(Pathways in cancer)	NA	NA	NA	colony stimulating factor 2 receptor beta common subunit [Source:RGD Symbol;Acc:620189]	protein_coding	0	0	0	0.014525	0	0	0.010962	0	0	0	0	0	4	0	0	3	0	0
ENSRNOG00000000190	chr7	122818975	122861296	+	Ep300	170915	ENSRNOT00000000206	GO:0000122(negative regulation of transcription by RNA polymerase II);GO:0000123(histone acetyltransferase complex);GO:0000785(chromatin);GO:0000977(RNA polymerase II transcription regulatory region sequence-specific DNA binding);GO:0000978(RNA polymerase II cis-regulatory region sequence-specific DNA binding);GO:0000987(cis-regulatory region sequence-specific DNA binding);GO:0001085(RNA polymera…	NA	NA	NA	NA	E1A binding protein p300 [Source:RGD Symbol;Acc:620036]	protein_coding	7.84579	7.90891	7.60814	9.80205	8.59818	9.33378	8.94763	9.41011	8.11301	1506	1540	1547	1947	1652	1833	1730	1771	1532
ENSRNOG00000000195	chr8	42443442	42466907	+	LOC108348048		ENSRNOT00000015986	NA	NA	NA	NA	NA	von Willebrand factor A domain-containing protein 5A [Source:RGD Symbol;Acc:11476240]	protein_coding	6.23387	5.77112	6.12231	18.2001	15.6951	16.5101	7.44241	6.89604	7.65568	2076	1949	2160	6270	5232	5623	2497	2251	2507
ENSRNOG00000000196	chr8	58744849	58772408	-	Cyp19a1	25147	ENSRNOT00000000212	GO:0002677(negative regulation of chronic inflammatory response);GO:0005506(iron ion binding);GO:0005783(endoplasmic reticulum);GO:0006710(androgen catabolic process);GO:0008209(androgen metabolic process);GO:0008585(female gonad development);GO:0010760(negative regulation of macrophage chemotaxis);GO:0016705(oxidoreductase activity, acting on paired donors, with incorporation or reduction of mol…	00140(Steroid hormone biosynthesis);01100(Metabolic pathways);04913(Ovarian steroidogenesis)	K07434	EC:1.14.14.14	NA	cytochrome P450, family 19, subfamily a, polypeptide 1 [Source:RGD Symbol;Acc:2457]	protein_coding	0.300557	0.347681	0.263906	0.303277	0.224241	0.28114	0.039529	0.05603	0	64	75	60	67	48	62	9	12	0
ENSRNOG00000000201	chr8	85553734	85565179	+	Gsta5	494499	ENSRNOT00000044944	GO:0004364(glutathione transferase activity);GO:0005515(protein binding);GO:0006749(glutathione metabolic process);GO:0006805(xenobiotic metabolic process);GO:0009617(response to bacterium);GO:0035634(response to stilbenoid)	00480(Glutathione metabolism);00980(Metabolism of xenobiotics by cytochrome P450);00982(Drug metabolism - cytochrome P450);00983(Drug metabolism - other enzymes);01100(Metabolic pathways);01524(Platinum drug resistance);05200(Pathways in cancer);05204(Chemical carcinogenesis);05225(Hepatocellular carcinoma);05418(Fluid shear stress and atherosclerosis)	K00799	EC:2.5.1.18	NA	glutathione S-transferase alpha 5 [Source:RGD Symbol;Acc:1593189]	protein_coding	0.168986	0.388787	0.232968	0.274107	0	0.06444	0	0	0	13	31	19	22	0	6	0	0	0
ENSRNOG00000000204	chr8	96105025	96266342	-	Syncrip	363113	ENSRNOT00000074515;ENSRNOT00000041655;ENSRNOT00000078891	GO:0003676(nucleic acid binding);GO:0003723(RNA binding);GO:0005737(cytoplasm);GO:0008143(poly(A) binding);GO:0071204(histone pre-mRNA 3'end processing complex);GO:0071204(histone pre-mRNA 3'end processing complex)	NA	NA	NA	NA	synaptotagmin binding, cytoplasmic RNA interacting protein [Source:RGD Symbol;Acc:1305683]	protein_coding	47.5579	48.672	47.1521	59.9723	57.2074	61.9004	39.5983	39.234	40.911	9751	10125	10245	12725	11745	12985	8181	7889	8252
ENSRNOG00000000219	chr8	130813214	130930990	-	Ano10	301111	ENSRNOT00000035371	GO:0005227(calcium activated cation channel activity);GO:0005229(intracellular calcium activated chloride channel activity);GO:0005886(plasma membrane);GO:0006812(cation transport);GO:0006821(chloride transport);GO:0016020(membrane);GO:0016021(integral component of membrane);GO:0034220(ion transmembrane transport);GO:0043231(intracellular membrane-bounded organelle);GO:0055085(transmembrane trans…	NA	NA	NA	NA	anoctamin 10 [Source:RGD Symbol;Acc:1308260]	protein_coding	15.2067	16.093	16.0257	14.3438	17.1176	16.6001	20.8412	21.6158	22.8934	2705	2904	3021	2640	3049	3021	3735	3770	4005
ENSRNOG00000000221	chr8	130973201	131001458	+	Abhd5	316122	ENSRNOT00000000239	GO:0003841(1-acylglycerol-3-phosphate O-acyltransferase activity);GO:0005515(protein binding);GO:0005654(nucleoplasm);GO:0005737(cytoplasm);GO:0005739(mitochondrion);GO:0005811(lipid droplet);GO:0005829(cytosol);GO:0006629(lipid metabolic process);GO:0006631(fatty acid metabolic process);GO:0006654(phosphatidic acid biosynthetic process);GO:0008654(phospholipid biosynthetic process);GO:0010891(ne…	04923(Regulation of lipolysis in adipocytes)	K13699	EC:2.3.1.51	NA	abhydrolase domain containing 5 [Source:RGD Symbol;Acc:1303237]	protein_coding	11.0903	11.5284	9.64965	14.1252	13.2951	13.2012	17.5225	15.7785	17.0414	2498	2635	2303	3293	2999	3042	3977	3485	3776
ENSRNOG00000000230	chr10	14945265	15031942	+	Lmf1	360495	ENSRNOT00000000246	GO:0006641(triglyceride metabolic process)	NA	NA	NA	NA	lipase maturation factor 1 [Source:RGD Symbol;Acc:1310180]	protein_coding	5.82589	5.31316	6.81963	8.26968	8.6564	8.93621	8.19261	7.15919	8.61444	934	864	1159	1372	1389	1465	1323	1125	1358
ENSRNOG00000000231	chr7	119647375	119658148	+	Kctd17	300317	ENSRNOT00000046563	GO:0005515(protein binding);GO:0005737(cytoplasm);GO:0005783(endoplasmic reticulum);GO:0031463(Cul3-RING ubiquitin ligase complex);GO:0032469(endoplasmic reticulum calcium ion homeostasis);GO:0042802(identical protein binding);GO:0043161(proteasome-mediated ubiquitin-dependent protein catabolic process);GO:0045724(positive regulation of cilium assembly);GO:0051260(protein homooligomerization);GO:…	NA	NA	NA	NA	potassium channel tetramerization domain containing 17 [Source:RGD Symbol;Acc:1311154]	protein_coding	14.9991	14.2935	15.7282	17.0761	16.6322	17.1598	15.658	14.8232	15.9948	1820	1760	2023	2145	2021	2131	1915	1764	1910
ENSRNOG00000000233	chr10	36345939	36360665	+	Grm6	24419	ENSRNOT00000000249	GO:0000139(Golgi membrane);GO:0004930(G protein-coupled receptor activity);GO:0005789(endoplasmic reticulum membrane);GO:0005887(integral component of plasma membrane);GO:0007165(signal transduction);GO:0007186(G protein-coupled receptor signaling pathway);GO:0007216(G protein-coupled glutamate receptor signaling pathway);GO:0007626(locomotory behavior);GO:0008066(glutamate receptor activity);GO:…	04072(Phospholipase D signaling pathway);04080(Neuroactive ligand-receptor interaction);04724(Glutamatergic synapse)	NA	NA	NA	glutamate metabotropic receptor 6 [Source:RGD Symbol;Acc:2747]	protein_coding	0	0	0	0	0	0	0	0	0	0	0	0	0	0	0	0	0	0
ENSRNOG00000000236	chr10	67762995	67774787	+	Zfp207	303763	ENSRNOT00000000253	GO:0000070(mitotic sister chromatid segregation);GO:0000776(kinetochore);GO:0005634(nucleus);GO:0005654(nucleoplasm);GO:0005730(nucleolus);GO:0007094(mitotic spindle assembly checkpoint);GO:0008017(microtubule binding);GO:0008201(heparin binding);GO:0008608(attachment of spindle microtubules to kinetochore);GO:0050821(protein stabilization);GO:0051983(regulation of chromosome segregation);GO:0090…	NA	NA	NA	Others	zinc finger protein 207 [Source:RGD Symbol;Acc:1308121]	protein_coding	69.8378	70.8532	71.6128	77.3718	74.865	76.2504	43.3954	44.1965	44.9606	9075	9341	9862	10405	9741	10137	5682	5632	5748
ENSRNOG00000000237	chr10	67739103	67751002	-	RGD1310429	303764	ENSRNOT00000000254	GO:0005802(trans-Golgi network);GO:0006886(intracellular protein transport);GO:0031410(cytoplasmic vesicle);GO:0099041(vesicle tethering to Golgi)	NA	NA	NA	NA	similar to Protein Njmu-R1 [Source:RGD Symbol;Acc:1310429]	protein_coding	4.10161	6.111	4.99465	5.82336	7.76708	5.82883	6.22445	5.65217	4.51529	360	543	464	528	681	523	550	486	389
ENSRNOG00000000239	chr10	69423086	69424979	+	Ccl7	287561	ENSRNOT00000000256	GO:0002548(monocyte chemotaxis);GO:0005125(cytokine activity);GO:0005576(extracellular region);GO:0005615(extracellular space);GO:0006935(chemotaxis);GO:0006954(inflammatory response);GO:0006955(immune response);GO:0007010(cytoskeleton organization);GO:0007186(G protein-coupled receptor signaling pathway);GO:0008009(chemokine activity);GO:0008201(heparin binding);GO:0008360(regulation of cell sha…	04060(Cytokine-cytokine receptor interaction);04061(Viral protein interaction with cytokine and cytokine receptor);04062(Chemokine signaling pathway);04657(IL-17 signaling pathway)	NA	NA	NA	C-C motif chemokine ligand 7 [Source:RGD Symbol;Acc:1359152]	protein_coding	6.08824	7.68963	9.24958	553.965	487.958	467.052	53.2087	31.8648	24.0335	385	493	619	36183	30839	30159	3384	1973	1493
ENSRNOG00000000244	chr10	76320041	76341418	+	Coil	50998	ENSRNOT00000037693	GO:0001650(fibrillar center);GO:0005634(nucleus);GO:0005654(nucleoplasm);GO:0005730(nucleolus);GO:0008022(protein C-terminus binding);GO:0015030(Cajal body);GO:0016604(nuclear body);GO:0042802(identical protein binding)	NA	NA	NA	NA	coilin [Source:RGD Symbol;Acc:62031]	protein_coding	1.84685	1.73652	1.4929	1.87453	1.82351	1.81521	1.41168	1.33594	1.41894	358	341	307	376	354	360	276	254	271
ENSRNOG00000000245	chr10	97735548	97756521	-	Slc16a6	303772	ENSRNOT00000088215;ENSRNOT00000078059;ENSRNOT00000045902	GO:0005887(integral component of plasma membrane);GO:0008028(monocarboxylic acid transmembrane transporter activity);GO:0015718(monocarboxylic acid transport);GO:0016020(membrane);GO:0016021(integral component of membrane);GO:0022857(transmembrane transporter activity);GO:0055085(transmembrane transport);GO:0055085(transmembrane transport)	NA	NA	NA	NA	solute carrier family 16, member 6 [Source:RGD Symbol;Acc:735117]	protein_coding	0.430668	0.242675	0.444521	0.214755	0.331473	0.255406	0.108987	0.132152	0.225853	82	48	89	43	63	50	21	25	42
ENSRNOG00000000246	chr10	97710905	97721440	+	Amz2	360650	ENSRNOT00000000263	GO:0006508(proteolysis);GO:0008233(peptidase activity);GO:0008237(metallopeptidase activity);GO:0016787(hydrolase activity);GO:0046872(metal ion binding)	NA	NA	NA	NA	archaelysin family metallopeptidase 2 [Source:RGD Symbol;Acc:1304846]	protein_coding	8.16764	7.54011	7.49244	7.99257	8.52045	7.64925	12.7601	11.8157	11.3013	1782	1669	1733	1805	1862	1708	2805	2528	2426
ENSRNOG00000000247	chr10	105796680	105815696	+	Mfsd11	360667	ENSRNOT00000000264	GO:0016020(membrane);GO:0016021(integral component of membrane)	NA	NA	NA	NA	major facilitator superfamily domain containing 11 [Source:RGD Symbol;Acc:1307394]	protein_coding	6.32507	5.91225	6.35953	7.72199	6.44204	7.09517	18.4216	16.8549	16.9634	1355	1285	1444	1712	1382	1556	3977	3541	3575
ENSRNOG00000000248	chr10	105792779	105795958	-	Srsf2	494445	ENSRNOT00000067739	GO:0000381(regulation of alternative mRNA splicing, via spliceosome);GO:0003676(nucleic acid binding);GO:0003723(RNA binding);GO:0005634(nucleus);GO:0005654(nucleoplasm);GO:0005681(spliceosomal complex);GO:0005829(cytosol);GO:0016607(nuclear speck);GO:0036002(pre-mRNA binding)	03040(Spliceosome);05168(Herpes simplex virus 1 infection)	NA	NA	NA	serine and arginine rich splicing factor 2 [Source:RGD Symbol;Acc:1359422]	protein_coding	74.7962	77.6789	74.3216	126.423	113.281	124.636	55.688	56.5235	59.828	10558	11125	11118	18468	16012	18000	7920	7824	8308
ENSRNOG00000000249	chr10	105787935	105792598	+	Mettl23	287918	ENSRNOT00000000266	GO:0005634(nucleus);GO:0005737(cytoplasm);GO:0008134(transcription factor binding);GO:0031072(heat shock protein binding);GO:0032991(protein-containing complex);GO:0045944(positive regulation of transcription by RNA polymerase II);GO:0050890(cognition)	NA	NA	NA	NA	methyltransferase like 23 [Source:RGD Symbol;Acc:1306284]	protein_coding	1.55945	1.06039	1.30885	0.931383	1.59709	1.7837	2.2405	1.93421	1.8046	105	73	94	65	108	123	152	128	120
ENSRNOG00000000250	chr10	105781753	105787803	-	Jmjd6	360665	ENSRNOT00000064671	GO:0001568(blood vessel development);GO:0001822(kidney development);GO:0002040(sprouting angiogenesis);GO:0003723(RNA binding);GO:0003727(single-stranded RNA binding);GO:0005506(iron ion binding);GO:0005634(nucleus);GO:0005654(nucleoplasm);GO:0005730(nucleolus);GO:0005737(cytoplasm);GO:0005829(cytosol);GO:0005886(plasma membrane);GO:0006482(protein demethylation);GO:0007166(cell surface receptor …	NA	NA	NA	NA	jumonji domain containing 6, arginine demethylase and lysine hydroxylase [Source:RGD Symbol;Acc:1305395]	protein_coding	9.79386	11.9695	11.1305	14.5538	14.2071	14.0222	14.009	13.2992	12.4031	1236	1532	1489	1901	1795	1810	1781	1646	1540
ENSRNOG00000000251	chr10	105713317	105723700	-	St6galnac1	287920	ENSRNOT00000042321	GO:0001665(alpha-N-acetylgalactosaminide alpha-2,6-sialyltransferase activity);GO:0005794(Golgi apparatus);GO:0006486(protein glycosylation);GO:0008373(sialyltransferase activity);GO:0009312(oligosaccharide biosynthetic process);GO:0016020(membrane);GO:0016021(integral component of membrane);GO:0016740(transferase activity);GO:0016757(transferase activity, transferring glycosyl groups);GO:0097503…	00512(Mucin type O-glycan biosynthesis);01100(Metabolic pathways)	K03479	EC:2.4.99.3	NA	ST6 N-acetylgalactosaminide alpha-2,6-sialyltransferase 1 [Source:RGD Symbol;Acc:1562048]	protein_coding	0.018847	0	0.137378	1.23118	1.59307	1.1837	0.106344	0.067648	0.140753	4	0	27	229	287	218	20	12	25
ENSRNOG00000000257	chr19	38237965	38321528	-	Smpd3	94338	ENSRNOT00000031977	GO:0000137(Golgi cis cisterna);GO:0001501(skeletal system development);GO:0001503(ossification);GO:0001786(phosphatidylserine binding);GO:0001932(regulation of protein phosphorylation);GO:0001958(endochondral ossification);GO:0002063(chondrocyte development);GO:0002244(hematopoietic progenitor cell differentiation);GO:0002685(regulation of leukocyte migration);GO:0003433(chondrocyte development i…	00600(Sphingolipid metabolism);01100(Metabolic pathways)	K12352	EC:3.1.4.12	NA	sphingomyelin phosphodiesterase 3 [Source:RGD Symbol;Acc:619754]	protein_coding	0.129788	0.067111	0.077315	0.138414	0.13596	0.15319	0.072819	0.076203	0.160813	49	26	31	54	51	59	28	28	60
ENSRNOG00000000258	chr19	38189605	38237308	+	Prmt7	361402	ENSRNOT00000000275;ENSRNOT00000081312	GO:0000387(spliceosomal snRNP assembly);GO:0001650(fibrillar center);GO:0003674(molecular_function);GO:0005575(cellular_component);GO:0005634(nucleus);GO:0005654(nucleoplasm);GO:0005737(cytoplasm);GO:0005829(cytosol);GO:0006325(chromatin organization);GO:0006349(regulation of gene expression by genetic imprinting);GO:0006479(protein methylation);GO:0008150(biological_process);GO:0008168(methyltra…	NA	K11438	EC:2.1.1.321	NA	protein arginine methyltransferase 7 [Source:RGD Symbol;Acc:1304869]	protein_coding	7.16231	6.34706	6.40508	8.68336	8.54964	8.5316	6.13189	6.09692	5.89292	1309	1176	1240	1641	1564	1594	1129	1092	1059
ENSRNOG00000000262	chr19	41941077	41960083	-	Zfp821	307834	ENSRNOT00000000279	GO:1990837(sequence-specific double-stranded DNA binding)	NA	NA	NA	NA	zinc finger protein 821 [Source:RGD Symbol;Acc:1306674]	protein_coding	6.61714	6.10627	6.03676	5.69536	5.57827	5.70205	4.85559	4.42373	4.4794	951	891	920	847	803	839	703	624	634
ENSRNOG00000000264	chr19	56243408	56259196	+	Def8	307973	ENSRNOT00000000281	GO:0032418(lysosome localization);GO:0035556(intracellular signal transduction);GO:0045780(positive regulation of bone resorption);GO:1900029(positive regulation of ruffle assembly)	NA	NA	NA	NA	differentially expressed in FDCP 8 homolog [Source:RGD Symbol;Acc:1309008]	protein_coding	6.29335	6.13256	6.29442	7.28987	7.40601	7.82665	7.1463	8.02017	6.3848	1463	1447	1551	1754	1724	1862	1674	1828	1460
ENSRNOG00000000274	chr20	19318250	19358719	+	Phyhipl	309901	ENSRNOT00000000299;ENSRNOT00000058151	GO:0005515(protein binding);GO:0005737(cytoplasm);GO:0005737(cytoplasm)	NA	NA	NA	NA	phytanoyl-CoA 2-hydroxylase interacting protein-like [Source:RGD Symbol;Acc:1307967]	protein_coding	0.222883	0.321339	0.107041	0.919289	1.1803	1.28316	0.166677	0.100653	0.15315	27	40	14	116	143	159	21	12	19
ENSRNOG00000000275	chr20	19360230	19479325	-	Fam13c	294565	ENSRNOT00000051491;ENSRNOT00000000756	NA	NA	NA	NA	NA	family with sequence similarity 13, member C [Source:RGD Symbol;Acc:1310149]	protein_coding	1.06031	0.843388	0.715985	0.163911	0.107509	0.105921	1.31279	1.27216	1.70315	158	128	113	26	17	17	197	186	250
ENSRNOG00000000277	chr20	27366213	27437427	+	Tet1	309902	ENSRNOT00000000302	GO:0003677(DNA binding);GO:0005506(iron ion binding);GO:0006211(5-methylcytosine catabolic process);GO:0008270(zinc ion binding);GO:0008284(positive regulation of cell population proliferation);GO:0008327(methyl-CpG binding);GO:0031062(positive regulation of histone methylation);GO:0070579(methylcytosine dioxygenase activity);GO:0080111(DNA demethylation);GO:0090310(negative regulation of DNA met…	NA	NA	NA	NA	tet methylcytosine dioxygenase 1 [Source:RGD Symbol;Acc:1310993]	protein_coding	0.043363	0.143967	0.107014	0.117175	0.073213	0.045834	0.054921	0.10701	0.156763	20	67	52	55	34	22	26	48	70
ENSRNOG00000000279	chr20	48881194	48925081	+	Rtn4ip1	309912	ENSRNOT00000000304	GO:0005739(mitochondrion);GO:0005741(mitochondrial outer membrane);GO:0008270(zinc ion binding);GO:0016491(oxidoreductase activity);GO:0050773(regulation of dendrite development);GO:0055114(obsolete oxidation-reduction process)	NA	NA	NA	NA	reticulon 4 interacting protein 1 [Source:RGD Symbol;Acc:1563384]	protein_coding	2.00426	2.43593	2.30603	2.96718	2.89605	2.65213	2.05666	1.60499	1.4118	446	550	544	683	645	604	461	350	309
ENSRNOG00000000281	chr11	87058616	87075785	+	Prodh1	680409	ENSRNOT00000002576;ENSRNOT00000082855	GO:0004657(proline dehydrogenase activity);GO:0005739(mitochondrion);GO:0006562(proline catabolic process);GO:0006562(proline catabolic process)	00330(Arginine and proline metabolism);01100(Metabolic pathways);01100(Metabolic pathways)	K00318	EC:1.5.5.2	NA	proline dehydrogenase 1 [Source:RGD Symbol;Acc:1590932]	protein_coding	0	0.0579882	0	0	0.0579873	0.0658364	0.0840794	0.0498136	0	0	11	0	0	11	13	16	9	0
ENSRNOG00000000282	chr11	87220618	87222606	+	Gsc2	363831	ENSRNOT00000041975	GO:0000978(RNA polymerase II cis-regulatory region sequence-specific DNA binding);GO:0000981(DNA-binding transcription factor activity, RNA polymerase II-specific);GO:0003677(DNA binding);GO:0003700(DNA-binding transcription factor activity);GO:0005634(nucleus);GO:0006355(regulation of transcription, DNA-templated);GO:0006357(regulation of transcription by RNA polymerase II);GO:0043565(sequence-s…	NA	NA	NA	Homeobox	goosecoid homeobox 2 [Source:RGD Symbol;Acc:1305333]	protein_coding	0	0	0	0	0.040576	0	0	0	0	0	0	0	0	4	0	0	0	0
ENSRNOG00000000283	chr11	87224421	87233326	+	Ess2	360741	ENSRNOT00000000308	GO:0005634(nucleus);GO:0007399(nervous system development);GO:0071013(catalytic step 2 spliceosome)	NA	NA	NA	NA	ess-2 splicing factor homolog [Source:RGD Symbol;Acc:1308218]	protein_coding	7.71528	7.21699	7.55097	10.9265	9.6743	9.77935	6.11615	5.72015	5.68434	989	939	1026	1450	1242	1283	790	719	717
ENSRNOG00000000288	chr11	87722350	87733734	+	Scarf2	287949	ENSRNOT00000000313	GO:0005044(scavenger receptor activity);GO:0006897(endocytosis);GO:0007157(heterophilic cell-cell adhesion via plasma membrane cell adhesion molecules)	NA	NA	NA	NA	scavenger receptor class F, member 2 [Source:RGD Symbol;Acc:1306013]	protein_coding	35.5657	32.7623	34.4772	27.2432	29.417	30.9255	26.3381	28.6902	28.8688	8750	8177	8988	6936	7247	7784	6529	6921	6986
ENSRNOG00000000299	chr20	46428124	46519144	+	Foxo3	294515	ENSRNOT00000000327;ENSRNOT00000076818	GO:0000122(negative regulation of transcription by RNA polymerase II);GO:0000976(transcription regulatory region sequence-specific DNA binding);GO:0000978(RNA polymerase II cis-regulatory region sequence-specific DNA binding);GO:0000981(DNA-binding transcription factor activity, RNA polymerase II-specific);GO:0001221(transcription coregulator binding);GO:0001227(DNA-binding transcription represso…	01521(EGFR tyrosine kinase inhibitor resistance);04062(Chemokine signaling pathway);04068(FoxO signaling pathway);04137(Mitophagy - animal);04151(PI3K-Akt signaling pathway);04152(AMPK signaling pathway);04211(Longevity regulating pathway);04213(Longevity regulating pathway - multiple species);04218(Cellular senescence);04722(Neurotrophin signaling pathway);04917(Prolactin signaling pathway);0521…	NA	NA	Fork_head	forkhead box O3 [Source:RGD Symbol;Acc:1309196]	protein_coding	4.60835	5.02827	5.34198	14.5884	15.1734	15.3861	7.52187	6.46762	6.80659	986	1091	1211	3230	3250	3367	1622	1357	1433
ENSRNOG00000000302	chr20	46667121	46758305	+	Sesn1	294518	ENSRNOT00000089611;ENSRNOT00000065890	GO:0001650(fibrillar center);GO:0005634(nucleus);GO:0005654(nucleoplasm);GO:0005737(cytoplasm);GO:0016239(positive regulation of macroautophagy);GO:0016684(oxidoreductase activity, acting on peroxide as acceptor);GO:0030308(negative regulation of cell growth);GO:0031932(TORC2 complex);GO:0034198(cellular response to amino acid starvation);GO:0042149(cellular response to glucose starvation);GO:005…	04115(p53 signaling pathway);04211(Longevity regulating pathway);04211(Longevity regulating pathway)	NA	NA	NA	sestrin 1 [Source:RGD Symbol;Acc:1307517]	protein_coding	2.04646	2.09919	1.62858	2.07738	2.64155	2.14057	3.39762	3.2327	2.39431	525	546	443	551	678	562	877	813	604
ENSRNOG00000000303	chr20	46610146	46666830	-	Cep57l1	294519	ENSRNOT00000000331	GO:0008017(microtubule binding);GO:0042802(identical protein binding);GO:0043015(gamma-tubulin binding)	NA	NA	NA	NA	centrosomal protein 57-like 1 [Source:RGD Symbol;Acc:1311358]	protein_coding	3.96686	4.17917	4.10645	5.43627	4.88558	5.20472	3.78044	3.05252	2.61646	687	734	753	974	847	922	659	518	446
ENSRNOG00000000304	chr20	46250363	46261994	+	Cd164	83689	ENSRNOT00000076522;ENSRNOT00000000334	GO:0005764(lysosome);GO:0005768(endosome);GO:0005886(plasma membrane);GO:0007155(cell adhesion);GO:0007157(heterophilic cell-cell adhesion via plasma membrane cell adhesion molecules);GO:0016020(membrane);GO:0016021(integral component of membrane);GO:0016021(integral component of membrane)	04142(Lysosome);04142(Lysosome)	NA	NA	NA	CD164 molecule [Source:RGD Symbol;Acc:70942]	protein_coding	105.685	104.554	109.831	142.127	137.049	137.26	172.712	166.117	164.539	22554	22638	24839	31389	29286	29969	37137	34763	34542
ENSRNOG00000000306	chr20	46211892	46215120	-	Smpd2	83537	ENSRNOT00000000336	GO:0004767(sphingomyelin phosphodiesterase activity);GO:0006685(sphingomyelin catabolic process)	00600(Sphingolipid metabolism);01100(Metabolic pathways);04071(Sphingolipid signaling pathway)	K12351	EC:3.1.4.12	NA	sphingomyelin phosphodiesterase 2 [Source:RGD Symbol;Acc:619753]	protein_coding	6.29412	4.79484	5.36131	6.53672	7.48616	7.73738	7.91056	9.54829	8.60422	779	602	703	837	928	980	986	1159	1048
ENSRNOG00000000307	chr20	46199981	46211930	+	Mical1	294520	ENSRNOT00000000337	GO:0001933(negative regulation of protein phosphorylation);GO:0003779(actin binding);GO:0004497(monooxygenase activity);GO:0005515(protein binding);GO:0005737(cytoplasm);GO:0016174(NAD(P)H oxidase H2O2-forming activity);GO:0016709(oxidoreductase activity, acting on paired donors, with incorporation or reduction of molecular oxygen, NAD(P)H as one donor, and incorporation of one atom of oxygen);GO…	NA	K19947	EC:1.14.13.225	NA	microtubule associated monooxygenase, calponin and LIM domain containing 1 [Source:RGD Symbol;Acc:1309386]	protein_coding	24.6381	25.5126	26.2962	11.3227	13.1603	12.693	30.0593	34.193	34.3233	6469	6796	7317	3077	3460	3410	7952	8804	8865
ENSRNOG00000000308	chr20	46168177	46189806	+	Zbtb24	365590	ENSRNOT00000057175	GO:0002244(hematopoietic progenitor cell differentiation);GO:0005515(protein binding)	NA	NA	NA	ZBTB	zinc finger and BTB domain containing 24 [Source:RGD Symbol;Acc:1306951]	protein_coding	2.15359	2.04329	1.74185	1.98023	1.94575	2.06027	2.0183	1.95499	1.83665	603	581	517	574	546	590	570	537	506
ENSRNOG00000000312	chr20	45922806	46044738	-	Fig4	309855	ENSRNOT00000000343	GO:0004438(phosphatidylinositol-3-phosphatase activity);GO:0005783(endoplasmic reticulum);GO:0005794(Golgi apparatus);GO:0005811(lipid droplet);GO:0007033(vacuole organization);GO:0007626(locomotory behavior);GO:0010008(endosome membrane);GO:0010976(positive regulation of neuron projection development);GO:0016020(membrane);GO:0016791(phosphatase activity);GO:0031642(negative regulation of myelina…	00562(Inositol phosphate metabolism);01100(Metabolic pathways);05014(Amyotrophic lateral sclerosis);05022(Pathways of neurodegeneration - multiple diseases)	NA	NA	NA	FIG4 phosphoinositide 5-phosphatase [Source:RGD Symbol;Acc:1311375]	protein_coding	6.27777	5.89951	6.2896	5.49737	5.53336	6.05132	7.91515	8.22959	8.1975	1558	1486	1655	1412	1375	1537	1979	2003	2002
ENSRNOG00000000314	chr20	47494270	47563222	+	Sec63	309858	ENSRNOT00000036365;ENSRNOT00000087718	GO:0001889(liver development);GO:0003723(RNA binding);GO:0005783(endoplasmic reticulum);GO:0006614(SRP-dependent cotranslational protein targeting to membrane);GO:0006620(posttranslational protein targeting to endoplasmic reticulum membrane);GO:0006807(nitrogen compound metabolic process);GO:0008320(protein transmembrane transporter activity);GO:0010259(multicellular organism aging);GO:0015031(pr…	03060(Protein export);04141(Protein processing in endoplasmic reticulum);04141(Protein processing in endoplasmic reticulum)	NA	NA	NA	SEC63 homolog, protein translocation regulator [Source:RGD Symbol;Acc:1304984]	protein_coding	24.4049	27.2259	24.9561	29.6904	28.6717	27.9606	26.9826	26.2617	26.8782	10790	12212	11693	13584	12694	12648	12020	11386	11690
ENSRNOG00000000316	chr20	47750762	47910375	-	Sobp	309860	ENSRNOT00000000348	GO:0005634(nucleus);GO:0007605(sensory perception of sound);GO:0007626(locomotory behavior);GO:0032184(SUMO polymer binding);GO:0042472(inner ear morphogenesis);GO:0050890(cognition);GO:0090102(cochlea development)	NA	NA	NA	NA	sine oculis binding protein homolog [Source:RGD Symbol;Acc:1560479]	protein_coding	1.31629	0.885103	0.959152	1.05187	0.877714	1.03499	1.38552	1.24751	1.55699	254	174	196	210	170	205	269	236	296
ENSRNOG00000000320	chr20	48299964	48310175	-	AABR07045462.1		ENSRNOT00000000351	GO:0042719(mitochondrial intermembrane space protein transporter complex)	NA	NA	NA	NA		protein_coding	0	0	0	0.053965	0	0.109405	0	0	0	0	0	0	4	0	7	0	0	0
ENSRNOG00000000321	chr20	48335540	48340846	+	Cd24	25145	ENSRNOT00000000352	GO:0001666(response to hypoxia);GO:0001775(cell activation);GO:0001959(regulation of cytokine-mediated signaling pathway);GO:0002237(response to molecule of bacterial origin);GO:0002329(pre-B cell differentiation);GO:0002523(leukocyte migration involved in inflammatory response);GO:0002842(positive regulation of T cell mediated immune response to tumor cell);GO:0002863(positive regulation of infl…	04640(Hematopoietic cell lineage)	NA	NA	NA	CD24 molecule [Source:RGD Symbol;Acc:2298]	protein_coding	1.15621	1.52649	0.840027	5.49936	5.47801	5.86747	2.38243	2.42192	1.61286	159	213	123	781	752	823	330	326	218
ENSRNOG00000000322	chr20	49318308	49393140	+	Atg5	365601	ENSRNOT00000057078	GO:0000045(autophagosome assembly);GO:0000422(autophagy of mitochondrion);GO:0001974(blood vessel remodeling);GO:0002718(regulation of cytokine production involved in immune response);GO:0005737(cytoplasm);GO:0005776(autophagosome);GO:0005930(axoneme);GO:0006914(autophagy);GO:0009267(cellular response to starvation);GO:0009620(response to fungus);GO:0016020(membrane);GO:0016236(macroautophagy);GO…	04136(Autophagy - other);04137(Mitophagy - animal);04140(Autophagy - animal);04211(Longevity regulating pathway);04213(Longevity regulating pathway - multiple species);04216(Ferroptosis);04621(NOD-like receptor signaling pathway);04622(RIG-I-like receptor signaling pathway)	NA	NA	NA	autophagy related 5 [Source:RGD Symbol;Acc:1359580]	protein_coding	11.4604	11.891	10.7052	9.49077	10.0994	10.5198	13.3083	13.0871	12.0415	1650	1737	1633	1414	1456	1549	1930	1847	1705
ENSRNOG00000000327	chr20	50652745	50783937	+	Hace1	361866	ENSRNOT00000000365	GO:0000139(Golgi membrane);GO:0004842(ubiquitin-protein transferase activity);GO:0005515(protein binding);GO:0005783(endoplasmic reticulum);GO:0006511(ubiquitin-dependent protein catabolic process);GO:0007030(Golgi organization);GO:0016567(protein ubiquitination);GO:0016604(nuclear body);GO:0030334(regulation of cell migration);GO:0031267(small GTPase binding);GO:0061025(membrane fusion);GO:00709…	NA	K12166	EC:2.3.2.26	NA	HECT domain and ankyrin repeat containing, E3 ubiquitin protein ligase 1 [Source:RGD Symbol;Acc:1306114]	protein_coding	8.31868	8.26048	7.98275	7.18148	7.7781	7.99251	8.83245	8.91094	10.1796	2126	2142	2162	1899	1990	2090	2274	2233	2559
ENSRNOG00000000335	chr5	138227855	138239306	-	Ermap	298485	ENSRNOT00000039305	GO:0001817(regulation of cytokine production);GO:0005102(signaling receptor binding);GO:0005515(protein binding);GO:0005737(cytoplasm);GO:0005794(Golgi apparatus);GO:0005829(cytosol);GO:0005886(plasma membrane);GO:0009897(external side of plasma membrane);GO:0016020(membrane);GO:0016021(integral component of membrane);GO:0031410(cytoplasmic vesicle);GO:0050852(T cell receptor signaling pathway)	NA	NA	NA	NA	erythroblast membrane associated protein (Scianna blood group) [Source:RGD Symbol;Acc:1309996]	protein_coding	0.054599	0.088995	0	0	0	0	0.036226	0	0.030629	8	12	0	0	0	0	5	0	4
ENSRNOG00000000340	chr15	4882947	4893919	+	Rtraf	302247	ENSRNOT00000049255;ENSRNOT00000092002	GO:0000993(RNA polymerase II complex binding);GO:0003723(RNA binding);GO:0005515(protein binding);GO:0005634(nucleus);GO:0005737(cytoplasm);GO:0005813(centrosome);GO:0006388(tRNA splicing, via endonucleolytic cleavage and ligation);GO:0006469(negative regulation of protein kinase activity);GO:0042802(identical protein binding);GO:0045944(positive regulation of transcription by RNA polymerase II);…	NA	NA	NA	NA	RNA transcription, translation and transport factor [Source:RGD Symbol;Acc:1304704]	protein_coding	70.303	79.516	75.2366	78.9694	73.8007	71.4776	63.752	59.4328	66.8041	6135	7039	6957	7131	6449	6381	5605	5086	5735
ENSRNOG00000000341	chr15	4894213	4951917	-	Nid2	302248	ENSRNOT00000000383;ENSRNOT00000082196	GO:0005509(calcium ion binding);GO:0005604(basement membrane);GO:0005886(plasma membrane);GO:0007160(cell-matrix adhesion);GO:0031012(extracellular matrix);GO:0031012(extracellular matrix)	NA	NA	NA	NA	nidogen 2 [Source:RGD Symbol;Acc:1311685]	protein_coding	75.2588	81.0827	75.5139	78.9034	66.4963	71.15	57.2262	58.012	55.2502	25494	27866	27108	27660	22556	24659	19532	19271	18412
ENSRNOG00000000345	chr6	103808288	103809191	-	AABR07064998.1		ENSRNOT00000000387	NA	NA	NA	NA	NA		processed_pseudogene	0	0	0	0	0	0	0.025826	0	0	0	0	0	0	0	0	2	0	0
ENSRNOG00000000368	chr20	53789954	54517709	-	Grik2	54257	ENSRNOT00000076234	GO:0001662(behavioral fear response);GO:0004970(ionotropic glutamate receptor activity);GO:0005216(ion channel activity);GO:0005886(plasma membrane);GO:0006811(ion transport);GO:0006874(cellular calcium ion homeostasis);GO:0007268(chemical synaptic transmission);GO:0014069(postsynaptic density);GO:0015276(ligand-gated ion channel activity);GO:0015277(kainate selective glutamate receptor activity)…	04080(Neuroactive ligand-receptor interaction);04724(Glutamatergic synapse)	NA	NA	NA	glutamate ionotropic receptor kainate type subunit 2 [Source:RGD Symbol;Acc:2733]	protein_coding	0.0270549	0	0.021378	0	0	0	0.0418668	0.0442036	0	10	0	9	0	0	0	16	16	0
ENSRNOG00000000373	chr20	25064702	25826658	-	AABR07044900.1		ENSRNOT00000057950;ENSRNOT00000084660	GO:0005737(cytoplasm);GO:0005856(cytoskeleton);GO:0005912(adherens junction);GO:0005916(fascia adherens);GO:0007155(cell adhesion);GO:0008013(beta-catenin binding);GO:0016477(cell migration);GO:0045296(cadherin binding);GO:0051015(actin filament binding);GO:0098609(cell-cell adhesion);GO:0098609(cell-cell adhesion)	NA	NA	NA	NA		protein_coding	0	0	0.0807986	0	0	0	0	0	0	0	0	12	0	0	0	0	0	0
ENSRNOG00000000376	chr20	26534535	26534759	+	LOC108349010	108349010	ENSRNOT00000000423	GO:0000139(Golgi membrane);GO:0005794(Golgi apparatus);GO:0016020(membrane);GO:0016021(integral component of membrane);GO:0045054(constitutive secretory pathway)	NA	NA	NA	NA	protein kish-B [Source:RGD Symbol;Acc:11454336]	protein_coding	0.440144	0.663135	0.602853	0.517853	0.361848	0.722334	0.379018	0.911529	0.988971	8	12	11	9	7	13	7	15	17
ENSRNOG00000000378	chr20	26516836	26589209	-	AABR07044914.1		ENSRNOT00000049437	GO:0005737(cytoplasm);GO:0005829(cytosol);GO:0005856(cytoskeleton);GO:0005912(adherens junction);GO:0005916(fascia adherens);GO:0007015(actin filament organization);GO:0007155(cell adhesion);GO:0008013(beta-catenin binding);GO:0016477(cell migration);GO:0045296(cadherin binding);GO:0051015(actin filament binding);GO:0090136(epithelial cell-cell adhesion);GO:0098609(cell-cell adhesion)	04390(Hippo signaling pathway);04520(Adherens junction);04670(Leukocyte transendothelial migration);05100(Bacterial invasion of epithelial cells);05200(Pathways in cancer);05213(Endometrial cancer);05226(Gastric cancer);05412(Arrhythmogenic right ventricular cardiomyopathy)	NA	NA	NA	catenin alpha 3 [Source:NCBI gene;Acc:361839]	protein_coding	0	0	0	0	0	0.025153	0	0	0	0	0	0	0	0	4	0	0	0
ENSRNOG00000000383	chr20	26988774	27074138	+	Mypn	309760	ENSRNOT00000090083	GO:0005634(nucleus);GO:0008092(cytoskeletal protein binding);GO:0017124(SH3 domain binding);GO:0030018(Z disc);GO:0031674(I band);GO:0045214(sarcomere organization);GO:0051371(muscle alpha-actinin binding)	NA	NA	NA	NA	myopalladin [Source:RGD Symbol;Acc:1308510]	protein_coding	0	0	0	0.009736	0.014823	0	0	0	0	0	0	0	4	6	0	0	0	0
ENSRNOG00000000386	chr20	27103317	27117663	-	Pbld1	171564	ENSRNOT00000000434	GO:0003824(catalytic activity);GO:0005737(cytoplasm);GO:0009058(biosynthetic process);GO:0010633(negative regulation of epithelial cell migration);GO:0010719(negative regulation of epithelial to mesenchymal transition);GO:0030277(maintenance of gastrointestinal epithelium);GO:0030512(negative regulation of transforming growth factor beta receptor signaling pathway);GO:0042802(identical protein bi…	NA	NA	NA	NA	phenazine biosynthesis-like protein domain containing 1 [Source:RGD Symbol;Acc:621263]	protein_coding	0.068922	0.021306	0	0	0	0	0.078604	0	0.082355	11	4	0	0	0	0	12	0	13
ENSRNOG00000000387	chr20	27254984	27308069	-	Slc25a16	361836	ENSRNOT00000000438;ENSRNOT00000056047	GO:0000076(DNA replication checkpoint);GO:0000729(DNA double-strand break processing);GO:0003677(DNA binding);GO:0003678(DNA helicase activity);GO:0004386(helicase activity);GO:0004518(nuclease activity);GO:0005634(nucleus);GO:0005654(nucleoplasm);GO:0005739(mitochondrion);GO:0005743(mitochondrial inner membrane);GO:0005760(gamma DNA polymerase complex);GO:0006260(DNA replication);GO:0006264(mito…	NA	NA	NA	NA	solute carrier family 25 member 16 [Source:RGD Symbol;Acc:1311311]	protein_coding	3.77376	3.20812	3.51616	5.33209	4.6127	5.02933	3.75477	3.6665	3.5131	1816	1566	1793	2655	2223	2476	1821	1730	1663
ENSRNOG00000000390	chr20	27220707	27247309	-	Rufy2	690777	ENSRNOT00000037409	GO:0005737(cytoplasm);GO:0017124(SH3 domain binding);GO:0046872(metal ion binding)	NA	NA	NA	NA	RUN and FYVE domain containing 2 [Source:RGD Symbol;Acc:1592188]	protein_coding	3.8408	3.80692	4.43149	3.23691	3.66492	3.28853	3.63555	3.33841	3.48698	519	522	634	453	496	455	495	442	464
ENSRNOG00000000392	chr20	32057454	32080088	-	Supv3l1	294385	ENSRNOT00000000441;ENSRNOT00000080773	GO:0000166(nucleotide binding);GO:0000958(mitochondrial mRNA catabolic process);GO:0000962(positive regulation of mitochondrial RNA catabolic process);GO:0000965(mitochondrial RNA 3'-end processing);GO:0003677(DNA binding);GO:0003678(DNA helicase activity);GO:0003724(RNA helicase activity);GO:0003725(double-stranded RNA binding);GO:0004386(helicase activity);GO:0005524(ATP binding);GO:0005634(nuc…	NA	K17675	EC:3.6.4.13	NA	Suv3 like RNA helicase [Source:RGD Symbol;Acc:1305565]	protein_coding	5.48038	5.53899	6.36289	7.26403	8.37321	8.26248	6.67317	6.47157	6.18689	1054	1081	1298	1447	1613	1627	1294	1221	1172
ENSRNOG00000000394	chr20	32120320	32139789	-	Srgn	56782	ENSRNOT00000000443;ENSRNOT00000078140	NA	NA	NA	NA	NA	serglycin [Source:RGD Symbol;Acc:619969]	protein_coding	13.6643	13.5311	14.5478	10.9982	10.6188	11.5613	18.4175	18.5015	13.8257	1596	1604	1800	1330	1243	1382	2167	2119	1588
ENSRNOG00000000395	chr20	32191734	32211453	-	Kifbp	606294	ENSRNOT00000000444	GO:0001701(in utero embryonic development);GO:0005515(protein binding);GO:0005737(cytoplasm);GO:0005739(mitochondrion);GO:0005856(cytoskeleton);GO:0006839(mitochondrial transport);GO:0019894(kinesin binding)	NA	NA	NA	NA	kinesin family binding protein [Source:RGD Symbol;Acc:1593126]	protein_coding	8.61312	8.83105	9.1048	9.15222	7.65168	9.87478	11.6828	10.8556	11.8656	1649	1715	1847	1813	1467	1934	2253	2037	2234
ENSRNOG00000000396	chr20	32239748	32269145	-	Ddx50	361848	ENSRNOT00000082114;ENSRNOT00000000446	GO:0000166(nucleotide binding);GO:0003676(nucleic acid binding);GO:0003723(RNA binding);GO:0003724(RNA helicase activity);GO:0004386(helicase activity);GO:0005524(ATP binding);GO:0005730(nucleolus);GO:0005886(plasma membrane);GO:0016787(hydrolase activity);GO:0016787(hydrolase activity)	NA	K13183	EC:3.6.4.13	NA	DExD-box helicase 50 [Source:RGD Symbol;Acc:1310934]	protein_coding	16.4095	16.1156	15.7696	15.6161	14.332	16.3216	16.1074	14.494	14.5355	3073	3062	3129	3027	2687	3126	3038	2661	2678
ENSRNOG00000000397	chr20	32373443	32416044	-	Ccar1	361849	ENSRNOT00000067004	GO:0000978(RNA polymerase II cis-regulatory region sequence-specific DNA binding);GO:0003713(transcription coactivator activity);GO:0003714(transcription corepressor activity);GO:0005634(nucleus);GO:0005641(nuclear envelope lumen);GO:0005737(cytoplasm);GO:0006355(regulation of transcription, DNA-templated);GO:0007049(cell cycle);GO:0008284(positive regulation of cell population proliferation);GO:…	NA	NA	NA	NA	cell division cycle and apoptosis regulator 1 [Source:RGD Symbol;Acc:1560358]	protein_coding	17.3767	19.8396	17.3606	20.9099	18.6467	18.5073	17.1382	18.1768	20.5674	5727	6633	6063	7131	6153	6240	5691	5874	6668
ENSRNOG00000000398	chr20	32471672	32501722	-	Zup1	294390	ENSRNOT00000000448	NA	NA	K24134	EC:3.4.19.12	NA	zinc finger containing ubiquitin peptidase 1 [Source:RGD Symbol;Acc:1307672]	protein_coding	5.02509	5.57424	5.00727	5.49678	5.22423	4.95223	4.97325	3.63831	3.81412	754	848	796	853	785	760	752	535	563
ENSRNOG00000000401	chr20	32607653	32628953	-	Gprc6a	294394	ENSRNOT00000000451	GO:0004930(G protein-coupled receptor activity);GO:0007186(G protein-coupled receptor signaling pathway);GO:0009986(cell surface);GO:0016021(integral component of membrane);GO:0019722(calcium-mediated signaling);GO:0043200(response to amino acid)	04621(NOD-like receptor signaling pathway)	NA	NA	NA	G protein-coupled receptor, class C, group 6, member A [Source:RGD Symbol;Acc:735077]	protein_coding	0	0	0	0	0	0	0.017511	0	0	0	0	0	0	0	0	4	0	0
ENSRNOG00000000407	chr20	33359196	33453766	+	Dcbld1	309773	ENSRNOT00000000462	GO:0004252(serine-type endopeptidase activity);GO:0005615(extracellular space);GO:0016020(membrane);GO:0016021(integral component of membrane);GO:0031638(zymogen activation);GO:0072562(blood microparticle)	NA	NA	NA	NA	discoidin, CUB and LCCL domain containing 1 [Source:RGD Symbol;Acc:1307211]	protein_coding	5.59491	4.39942	5.93348	5.82016	4.36783	5.89527	5.11742	4.89068	5.57951	630	503	708	678	493	679	581	540	618
ENSRNOG00000000408	chr20	33471351	33521311	-	Gopc	309774	ENSRNOT00000057476	GO:0005109(frizzled binding);GO:0005515(protein binding);GO:0005737(cytoplasm);GO:0005794(Golgi apparatus);GO:0005886(plasma membrane);GO:0007289(spermatid nucleus differentiation);GO:0008022(protein C-terminus binding);GO:0010360(negative regulation of anion channel activity);GO:0016020(membrane);GO:0030140(trans-Golgi network transport vesicle);GO:0030695(GTPase regulator activity);GO:0032991(p…	NA	NA	NA	NA	golgi associated PDZ and coiled-coil motif containing [Source:RGD Symbol;Acc:1309512]	protein_coding	10.5013	10.582	10.3942	10.2989	9.82508	9.49416	9.51037	9.59882	9.46199	3309	3383	3471	3358	3100	3061	3019	2966	2933
ENSRNOG00000000411	chr20	33557052	33584010	+	Nus1	294400	ENSRNOT00000000467	GO:0004659(prenyltransferase activity);GO:0005783(endoplasmic reticulum);GO:0005789(endoplasmic reticulum membrane);GO:0006486(protein glycosylation);GO:0006489(dolichyl diphosphate biosynthetic process);GO:0016020(membrane);GO:0016021(integral component of membrane);GO:0016740(transferase activity);GO:0016765(transferase activity, transferring alkyl or aryl (other than methyl) groups);GO:0019408…	00900(Terpenoid backbone biosynthesis)	K19177	EC:2.5.1.87	NA	NUS1 dehydrodolichyl diphosphate synthase subunit [Source:RGD Symbol;Acc:1307879]	protein_coding	12.7853	12.6827	13.229	13.8424	13.0305	13.6713	14.9908	15.3229	15.5286	3460	3482	3794	3877	3531	3785	4087	4066	4134
ENSRNOG00000000412	chr20	34258791	34420824	+	Slc35f1	502421	ENSRNOT00000000468	GO:0016020(membrane);GO:0016021(integral component of membrane);GO:0022857(transmembrane transporter activity);GO:0055085(transmembrane transport)	NA	NA	NA	NA	solute carrier family 35, member F1 [Source:RGD Symbol;Acc:1559576]	protein_coding	0.043309	0.091227	0.085263	0.048308	0	0	0.055596	0.026679	0.032539	14	29	28	16	0	0	17	8	10
ENSRNOG00000000413	chr20	34633157	34642904	+	Pln	64672	ENSRNOT00000000469	GO:0002026(regulation of the force of heart contraction);GO:0005789(endoplasmic reticulum membrane);GO:0006874(cellular calcium ion homeostasis);GO:0007219(Notch signaling pathway);GO:0008016(regulation of heart contraction);GO:0010459(negative regulation of heart rate);GO:0010880(regulation of release of sequestered calcium ion into cytosol by sarcoplasmic reticulum);GO:0010881(regulation of car…	04020(Calcium signaling pathway);04022(cGMP-PKG signaling pathway);04024(cAMP signaling pathway);04261(Adrenergic signaling in cardiomyocytes);04919(Thyroid hormone signaling pathway);05414(Dilated cardiomyopathy)	NA	NA	NA	phospholamban [Source:RGD Symbol;Acc:619894]	protein_coding	0.417693	0.416492	0.45925	0.031948	0.059352	0.023204	0.88494	1.16525	1.20086	70	71	82	6	10	4	150	192	198
ENSRNOG00000000414	chr20	34575950	34684418	-	Cep85l	100365935	ENSRNOT00000063920;ENSRNOT00000087220	GO:0000242(pericentriolar material);GO:0001764(neuron migration);GO:0005813(centrosome);GO:0005813(centrosome)	NA	NA	NA	NA	centrosomal protein 85-like [Source:RGD Symbol;Acc:2319745]	protein_coding	1.77996	1.8591	1.81351	1.39168	1.33438	1.28675	1.20677	1.6169	1.60931	422	447	456	342	316	313	288	376	375
ENSRNOG00000000415	chr20	34894419	34909265	+	Asf1a	294408	ENSRNOT00000000471;ENSRNOT00000084420	GO:0000785(chromatin);GO:0001649(osteoblast differentiation);GO:0003682(chromatin binding);GO:0005634(nucleus);GO:0005654(nucleoplasm);GO:0006281(DNA repair);GO:0006333(chromatin assembly or disassembly);GO:0006334(nucleosome assembly);GO:0006335(DNA replication-dependent nucleosome assembly);GO:0006336(DNA replication-independent nucleosome assembly);GO:0032991(protein-containing complex);GO:004…	NA	NA	NA	NA	anti-silencing function 1A histone chaperone [Source:RGD Symbol;Acc:1311941]	protein_coding	3.92417	3.85241	3.81951	5.27248	3.98907	5.80122	4.38334	4.57865	3.80338	813	810	839	1130	827	1229	914	930	775
ENSRNOG00000000417	chr1	167051209	167091453	+	Numa1	308870	ENSRNOT00000055249;ENSRNOT00000000474	GO:0000132(establishment of mitotic spindle orientation);GO:0000139(Golgi membrane);GO:0000922(spindle pole);GO:0001578(microtubule bundle formation);GO:0005634(nucleus);GO:0005654(nucleoplasm);GO:0005813(centrosome);GO:0005829(cytosol);GO:0005876(spindle microtubule);GO:0005938(cell cortex);GO:0008017(microtubule binding);GO:0008022(protein C-terminus binding);GO:0015631(tubulin binding);GO:0016…	NA	NA	NA	NA	nuclear mitotic apparatus protein 1 [Source:RGD Symbol;Acc:1308777]	protein_coding	18.5208	19.4011	18.2725	24.7776	24.9933	24.8276	16.0753	14.8614	15.351	10559	11222	11040	14619	14269	14482	9235	8309	8610
ENSRNOG00000000418	chr20	4572100	4574956	+	Zbtb12	309613	ENSRNOT00000000476	GO:0000122(negative regulation of transcription by RNA polymerase II);GO:0000978(RNA polymerase II cis-regulatory region sequence-specific DNA binding);GO:0001227(DNA-binding transcription repressor activity, RNA polymerase II-specific);GO:0005515(protein binding);GO:0005654(nucleoplasm);GO:0006357(regulation of transcription by RNA polymerase II);GO:1990837(sequence-specific double-stranded DNA …	NA	NA	NA	ZBTB	zinc finger and BTB domain containing 12 [Source:RGD Symbol;Acc:1302958]	protein_coding	1.49129	1.41286	1.73584	2.03227	1.86271	2.17198	1.39239	1.4991	1.39249	267	257	329	377	334	398	251	263	245
ENSRNOG00000000419	chr20	4536203	4561066	-	Cfb	294257	ENSRNOT00000086140;ENSRNOT00000075928;ENSRNOT00000065044;ENSRNOT00000092698	GO:0002376(immune system process);GO:0003674(molecular_function);GO:0004252(serine-type endopeptidase activity);GO:0004930(G protein-coupled receptor activity);GO:0005576(extracellular region);GO:0005615(extracellular space);GO:0006508(proteolysis);GO:0006956(complement activation);GO:0006957(complement activation, alternative pathway);GO:0006958(complement activation, classical pathway);GO:00082…	NA	NA	NA	NA	complement factor B [Source:RGD Symbol;Acc:2204]	protein_coding;nonsense_mediated_decay	0.0519023	0.134098	0.112102	0.327849	0.802183	0.491895	0.391257	0.212451	0.252306	19	48	43	118	278	174	137	73	86
ENSRNOG00000000420	chr20	4530342	4536209	+	Nelfe	294258	ENSRNOT00000076352;ENSRNOT00000000478;ENSRNOT00000075925	GO:0000122(negative regulation of transcription by RNA polymerase II);GO:0003676(nucleic acid binding);GO:0003682(chromatin binding);GO:0003723(RNA binding);GO:0005634(nucleus);GO:0005654(nucleoplasm);GO:0005886(plasma membrane);GO:0006355(regulation of transcription, DNA-templated);GO:0016604(nuclear body);GO:0032021(NELF complex);GO:0034244(negative regulation of transcription elongation from R…	NA	NA	NA	NA	negative elongation factor complex member E [Source:RGD Symbol;Acc:1303325]	protein_coding	12.2339	11.0632	11.4931	16.9163	17.2552	16.4944	10.5341	9.68237	10.3292	1462	1342	1456	2092	2065	2016	1268	1135	1215
ENSRNOG00000000421	chr20	4519474	4530126	-	Skiv2l	294260	ENSRNOT00000000481	GO:0003676(nucleic acid binding);GO:0003723(RNA binding);GO:0003724(RNA helicase activity);GO:0005524(ATP binding);GO:0006401(RNA catabolic process);GO:0055087(Ski complex)	03018(RNA degradation)	NA	NA	NA	Ski2 like RNA helicase [Source:RGD Symbol;Acc:1303059]	protein_coding	12.4947	11.6262	11.8688	15.8869	16.8744	17.2276	10.1019	10.2359	11.2174	3630	3427	3654	4776	4909	5120	2957	2916	3206
ENSRNOG00000000422	chr20	4517307	4519389	+	Dxo	361799	ENSRNOT00000000483	GO:0005634(nucleus);GO:0005654(nucleoplasm);GO:0005829(cytosol);GO:0005886(plasma membrane);GO:0006402(mRNA catabolic process);GO:0110155(NAD-cap decapping)	NA	NA	NA	NA	decapping exoribonuclease [Source:RGD Symbol;Acc:1303267]	protein_coding	3.09951	3.51454	3.78116	4.94582	3.72014	4.55922	3.26709	4.32199	4.24078	314	361	406	519	377	473	334	429	423
ENSRNOG00000000423	chr20	4317440	4318342	-	AABR07044388.1		ENSRNOT00000000484	NA	NA	NA	NA	NA		unprocessed_pseudogene	1.56096	1.15219	0.843494	1.21746	1.34805	1.00117	2.67288	1.33465	1.31642	71	54	41	58	62	47	123	60	59
ENSRNOG00000000428	chr20	4486219	4489550	-	Cyp21a1	24298	ENSRNOT00000031548;ENSRNOT00000077892	GO:0004497(monooxygenase activity);GO:0005506(iron ion binding);GO:0016020(membrane);GO:0016491(oxidoreductase activity);GO:0016705(oxidoreductase activity, acting on paired donors, with incorporation or reduction of molecular oxygen);GO:0020037(heme binding);GO:0046872(metal ion binding);GO:0055114(obsolete oxidation-reduction process);GO:0055114(obsolete oxidation-reduction process)	00140(Steroid hormone biosynthesis);01100(Metabolic pathways);04925(Aldosterone synthesis and secretion);04927(Cortisol synthesis and secretion);04934(Cushing syndrome);04934(Cushing syndrome)	K00513	EC:1.14.14.16	NA	cytochrome P450, family 21, subfamily a, polypeptide 1 [Source:RGD Symbol;Acc:2461]	protein_coding;retained_intron	0	0.0222009	0	0	0	0	0	0.0280121	0	0	4	0	0	0	0	0	5	0
ENSRNOG00000000431	chr20	4414276	4422283	+	Atf6b	406169	ENSRNOT00000000492;ENSRNOT00000091258;ENSRNOT00000087550;ENSRNOT00000080649;ENSRNOT00000090090;ENSRNOT00000084938	GO:0000976(transcription regulatory region sequence-specific DNA binding);GO:0000978(RNA polymerase II cis-regulatory region sequence-specific DNA binding);GO:0000981(DNA-binding transcription factor activity, RNA polymerase II-specific);GO:0001228(DNA-binding transcription activator activity, RNA polymerase II-specific);GO:0003700(DNA-binding transcription factor activity);GO:0005634(nucleus);GO…	04022(cGMP-PKG signaling pathway);04141(Protein processing in endoplasmic reticulum);04151(PI3K-Akt signaling pathway);04211(Longevity regulating pathway);04261(Adrenergic signaling in cardiomyocytes);04668(TNF signaling pathway);04728(Dopaminergic synapse);04911(Insulin secretion);04915(Estrogen signaling pathway);04918(Thyroid hormone synthesis);04925(Aldosterone synthesis and secretion);04926(…	NA	NA	TF_bZIP	activating transcription factor 6 beta [Source:RGD Symbol;Acc:1303317]	protein_coding;retained_intron	24.5619	22.2007	21.3719	29.0403	28.3858	28.0988	27.8354	29.5536	25.7868	5808	5328	5355	7105	6720	6798	6630	6851	5998
ENSRNOG00000000432	chr20	4411876	4413366	+	Fkbpl	406168	ENSRNOT00000000494	GO:0005515(protein binding);GO:0005576(extracellular region);GO:0045765(regulation of angiogenesis);GO:1905553(regulation of blood vessel branching)	NA	NA	NA	NA	FKBP prolyl isomerase like [Source:RGD Symbol;Acc:1303227]	protein_coding	2.07491	2.02337	2.80452	3.47975	3.57535	2.51451	3.02797	3.50011	2.96715	200	197	286	346	344	247	293	330	281
ENSRNOG00000000433	chr20	4392626	4396250	+	Prrt1	406167	ENSRNOT00000000495;ENSRNOT00000091188	GO:0006468(protein phosphorylation);GO:0007611(learning or memory);GO:0008104(protein localization);GO:0016021(integral component of membrane);GO:0030545(receptor regulator activity);GO:0030672(synaptic vesicle membrane);GO:0034394(protein localization to cell surface);GO:0050808(synapse organization);GO:0060291(long-term synaptic potentiation);GO:0060292(long-term synaptic depression);GO:0098839…	NA	NA	NA	NA	proline-rich transmembrane protein 1 [Source:RGD Symbol;Acc:1359348]	protein_coding;retained_intron	0.0236009	0.0231846	0	0.119822	0.105154	0.155145	0.472541	0.164687	0.271124	4	4	0	21	18	28	82	28	46
ENSRNOG00000000435	chr20	4381455	4401610	-	Ppt2	54398	ENSRNOT00000000497;ENSRNOT00000087055;ENSRNOT00000086544;ENSRNOT00000077655;ENSRNOT00000090518;ENSRNOT00000083489;ENSRNOT00000080476	GO:0005764(lysosome);GO:0008474(palmitoyl-(protein) hydrolase activity);GO:0016787(hydrolase activity);GO:0016790(thiolester hydrolase activity);GO:0018215(protein phosphopantetheinylation);GO:0098599(palmitoyl hydrolase activity);GO:0098734(macromolecule depalmitoylation);GO:0098734(macromolecule depalmitoylation)	00062(Fatty acid elongation);01100(Metabolic pathways);01212(Fatty acid metabolism);04142(Lysosome);04142(Lysosome)	K01074	EC:3.1.2.22	NA	palmitoyl-protein thioesterase 2 [Source:RGD Symbol;Acc:620375]	protein_coding;retained_intron;processed_transcript	2.56906	2.98754	2.90599	3.35595	3.03304	3.14375	4.16876	4.89096	3.71469	602	708	721	813	711	753	982	1121	854
ENSRNOG00000000436	chr20	4378206	4380600	-	Egfl8	406166	ENSRNOT00000068712;ENSRNOT00000000499	GO:0005509(calcium ion binding);GO:0005515(protein binding);GO:0005515(protein binding)	NA	NA	NA	NA	EGF-like-domain, multiple 8 [Source:RGD Symbol;Acc:1549706]	protein_coding	0.520808	0.407697	0.518081	0.610163	0.411374	0.344662	0.49421	0.403622	0.409256	54	43	57	65	43	37	52	41	42
ENSRNOG00000000437	chr20	4369394	4376565	+	Agpat1	406165	ENSRNOT00000088079;ENSRNOT00000088734;ENSRNOT00000091491;ENSRNOT00000000500;ENSRNOT00000084557	GO:0001819(positive regulation of cytokine production);GO:0003841(1-acylglycerol-3-phosphate O-acyltransferase activity);GO:0005783(endoplasmic reticulum);GO:0006629(lipid metabolic process);GO:0006654(phosphatidic acid biosynthetic process);GO:0008654(phospholipid biosynthetic process);GO:0016020(membrane);GO:0016021(integral component of membrane);GO:0016740(transferase activity);GO:0016746(tra…	00561(Glycerolipid metabolism);00564(Glycerophospholipid metabolism);01100(Metabolic pathways);04072(Phospholipase D signaling pathway);04975(Fat digestion and absorption);04975(Fat digestion and absorption)	K13509	EC:2.3.1.51	NA	1-acylglycerol-3-phosphate O-acyltransferase 1 [Source:RGD Symbol;Acc:1303287]	protein_coding	31.238	29.905	29.2933	35.192	34.2115	36.317	32.4751	33.692	32.5435	7387	7175	7342	8613	8102	8789	7737	7814	7571
ENSRNOG00000000438	chr20	4366246	4368693	-	Rnf5	407784	ENSRNOT00000088244;ENSRNOT00000000501	GO:0004842(ubiquitin-protein transferase activity);GO:0005783(endoplasmic reticulum);GO:0009617(response to bacterium);GO:0010507(negative regulation of autophagy);GO:0016020(membrane);GO:0016567(protein ubiquitination);GO:0030433(ubiquitin-dependent ERAD pathway);GO:0031648(protein destabilization);GO:0036503(ERAD pathway);GO:0042802(identical protein binding);GO:0044257(cellular protein catabol…	04141(Protein processing in endoplasmic reticulum);04141(Protein processing in endoplasmic reticulum)	K10666	EC:2.3.2.27	NA	ring finger protein 5 [Source:RGD Symbol;Acc:1588458]	protein_coding	13.7385	13.7615	13.8921	15.0626	15.0301	12.436	18.1779	21.1135	16.4579	1221	1241	1308	1385	1337	1131	1627	1839	1438
ENSRNOG00000000439	chr20	4363152	4366079	+	Ager	81722	ENSRNOT00000000508;ENSRNOT00000084841;ENSRNOT00000085277;ENSRNOT00000089721;ENSRNOT00000091105;ENSRNOT00000077205;ENSRNOT00000080289	GO:0001540(amyloid-beta binding);GO:0001650(fibrillar center);GO:0001666(response to hypoxia);GO:0001774(microglial cell activation);GO:0001914(regulation of T cell mediated cytotoxicity);GO:0001934(positive regulation of protein phosphorylation);GO:0005886(plasma membrane);GO:0006954(inflammatory response);GO:0007611(learning or memory);GO:0010255(glucose mediated signaling pathway);GO:0014002(a…	04933(AGE-RAGE signaling pathway in diabetic complications);05010(Alzheimer disease);05022(Pathways of neurodegeneration - multiple diseases);05022(Pathways of neurodegeneration - multiple diseases)	NA	NA	NA	advanced glycosylation end product-specific receptor [Source:RGD Symbol;Acc:69258]	protein_coding;retained_intron	0.660934	0.810533	0.857608	0.726736	0.448415	0.602571	0.574259	0.519889	0.860423	98	122	136	113	67	92	88	77	127
ENSRNOG00000000440	chr20	4357733	4362682	+	Pbx2	406164	ENSRNOT00000000509;ENSRNOT00000082667	GO:0000977(RNA polymerase II transcription regulatory region sequence-specific DNA binding);GO:0000978(RNA polymerase II cis-regulatory region sequence-specific DNA binding);GO:0000981(DNA-binding transcription factor activity, RNA polymerase II-specific);GO:0001228(DNA-binding transcription activator activity, RNA polymerase II-specific);GO:0001654(eye development);GO:0003677(DNA binding);GO:000…	NA	NA	NA	Homeobox	PBX homeobox 2 [Source:RGD Symbol;Acc:1303084]	protein_coding;retained_intron	6.65737	9.03562	7.62744	7.862	8.48021	8.24103	6.95076	7.41991	6.65465	1461	2012	1774	1786	1864	1850	1537	1597	1437
ENSRNOG00000000441	chr20	4355175	4357107	+	Gpsm3	406163	ENSRNOT00000000510	GO:0002690(positive regulation of leukocyte chemotaxis);GO:0005515(protein binding);GO:0005886(plasma membrane);GO:0030695(GTPase regulator activity);GO:0050727(regulation of inflammatory response);GO:0050729(positive regulation of inflammatory response);GO:1900017(positive regulation of cytokine production involved in inflammatory response)	NA	NA	NA	NA	G-protein signaling modulator 3 [Source:RGD Symbol;Acc:1303014]	protein_coding	0.149572	0.190891	0.21445	0.539921	0.341817	0.230234	0.130065	0.285746	0.406539	15	19	22	54	34	23	13	28	39
ENSRNOG00000000442	chr20	4329811	4353785	+	Notch4	406162	ENSRNOT00000000513	GO:0000122(negative regulation of transcription by RNA polymerase II);GO:0001569(branching involved in blood vessel morphogenesis);GO:0001763(morphogenesis of a branching structure);GO:0001837(epithelial to mesenchymal transition);GO:0001886(endothelial cell morphogenesis);GO:0001944(vasculature development);GO:0005112(Notch binding);GO:0005509(calcium ion binding);GO:0005515(protein binding);GO:…	01522(Endocrine resistance);04330(Notch signaling pathway);04919(Thyroid hormone signaling pathway);05165(Human papillomavirus infection);05200(Pathways in cancer);05206(MicroRNAs in cancer);05224(Breast cancer)	NA	NA	NA	notch receptor 4 [Source:RGD Symbol;Acc:1303282]	protein_coding	0.292376	0.191583	0.32351	0.169921	0.200768	0.251951	0.119044	0.127357	0.115606	141	94	165	85	97	124	58	60	55
ENSRNOG00000000443	chr20	4302347	4508214	-	LOC103689965		ENSRNOT00000086027;ENSRNOT00000000514	GO:0004866(endopeptidase inhibitor activity);GO:0005515(protein binding);GO:0005576(extracellular region);GO:0005615(extracellular space);GO:0006954(inflammatory response);GO:0006956(complement activation);GO:0006956(complement activation)	04610(Complement and coagulation cascades);05133(Pertussis);05150(Staphylococcus aureus infection);05171(Coronavirus disease - COVID-19);05322(Systemic lupus erythematosus);05322(Systemic lupus erythematosus)	NA	NA	NA	complement C4-like [Source:RGD Symbol;Acc:9245878]	protein_coding	0.0863791	0.198362	0.119999	0.468323	0.470472	0.488346	0.0918558	0.152483	0.157398	36	82	52	197	191	203	38	61	63
ENSRNOG00000000451	chr20	4066132	4070721	-	RT1-Ba	309621	ENSRNOT00000077143;ENSRNOT00000000523	GO:0002250(adaptive immune response);GO:0002376(immune system process);GO:0002504(antigen processing and presentation of peptide or polysaccharide antigen via MHC class II);GO:0005764(lysosome);GO:0005886(plasma membrane);GO:0006955(immune response);GO:0009897(external side of plasma membrane);GO:0016020(membrane);GO:0016021(integral component of membrane);GO:0019882(antigen processing and presen…	04145(Phagosome);04514(Cell adhesion molecules);04612(Antigen processing and presentation);04640(Hematopoietic cell lineage);04658(Th1 and Th2 cell differentiation);04659(Th17 cell differentiation);04672(Intestinal immune network for IgA production);04940(Type I diabetes mellitus);05140(Leishmaniasis);05145(Toxoplasmosis);05150(Staphylococcus aureus infection);05152(Tuberculosis);05164(Influenza …	NA	NA	NA	RT1 class II, locus Ba [Source:RGD Symbol;Acc:1595867]	nonsense_mediated_decay;protein_coding	0	0	0	0.148784	0	0	0.101878	0.222139	0.154108	0	0	0	16	0	0	11	23	16
ENSRNOG00000000455	chr20	3995544	4009587	+	Tap2	24812	ENSRNOT00000000527	GO:0000166(nucleotide binding);GO:0002250(adaptive immune response);GO:0002376(immune system process);GO:0005524(ATP binding);GO:0015440(ABC-type peptide transporter activity);GO:0015833(peptide transport);GO:0016020(membrane);GO:0016021(integral component of membrane);GO:0016887(ATPase activity);GO:0019885(antigen processing and presentation of endogenous peptide antigen via MHC class I);GO:0030…	02010(ABC transporters);04145(Phagosome);04612(Antigen processing and presentation);05163(Human cytomegalovirus infection);05168(Herpes simplex virus 1 infection);05169(Epstein-Barr virus infection);05170(Human immunodeficiency virus 1 infection);05340(Primary immunodeficiency)	NA	NA	NA	transporter 2, ATP binding cassette subfamily B member [Source:RGD Symbol;Acc:3818]	protein_coding	1.57086	1.68107	1.80041	6.91084	4.7084	4.45525	2.37343	2.69724	2.61638	283	308	344	1289	850	822	431	477	464
ENSRNOG00000000456	chr20	3990613	3993769	+	Psmb8	24968	ENSRNOT00000083291;ENSRNOT00000000528;ENSRNOT00000089996;ENSRNOT00000082047	GO:0000502(proteasome complex);GO:0004298(threonine-type endopeptidase activity);GO:0005634(nucleus);GO:0005737(cytoplasm);GO:0005839(proteasome core complex);GO:0006508(proteolysis);GO:0008233(peptidase activity);GO:0016787(hydrolase activity);GO:0019882(antigen processing and presentation);GO:0045444(fat cell differentiation);GO:0051603(proteolysis involved in cellular protein catabolic process…	03050(Proteasome);03050(Proteasome)	K02740	EC:3.4.25.1	NA	proteasome 20S subunit beta 8 [Source:RGD Symbol;Acc:3426]	retained_intron;protein_coding	2.30363	2.01134	2.14871	9.81196	8.59022	8.16174	1.29642	0.98819	0.699508	355	314	350	1559	1321	1282	202	150	107
ENSRNOG00000000457	chr20	3979035	3989669	+	Tap1	24811	ENSRNOT00000000529;ENSRNOT00000091362;ENSRNOT00000085225;ENSRNOT00000088615	GO:0000166(nucleotide binding);GO:0002250(adaptive immune response);GO:0002376(immune system process);GO:0002479(antigen processing and presentation of exogenous peptide antigen via MHC class I, TAP-dependent);GO:0005524(ATP binding);GO:0005783(endoplasmic reticulum);GO:0006952(defense response);GO:0015433(ABC-type peptide antigen transporter activity);GO:0015833(peptide transport);GO:0016020(mem…	02010(ABC transporters);04145(Phagosome);04612(Antigen processing and presentation);05163(Human cytomegalovirus infection);05168(Herpes simplex virus 1 infection);05169(Epstein-Barr virus infection);05170(Human immunodeficiency virus 1 infection);05340(Primary immunodeficiency);05340(Primary immunodeficiency)	NA	NA	NA	transporter 1, ATP binding cassette subfamily B member [Source:RGD Symbol;Acc:3817]	protein_coding;retained_intron	2.25883	2.49247	2.55461	6.87057	5.77193	5.28313	4.92651	4.27713	3.59025	696	780	834	2186	1779	1663	1527	1290	1088
ENSRNOG00000000459	chr20	3973420	3978845	-	Psmb9	24967	ENSRNOT00000000532;ENSRNOT00000081162	GO:0000502(proteasome complex);GO:0002376(immune system process);GO:0004175(endopeptidase activity);GO:0004298(threonine-type endopeptidase activity);GO:0005634(nucleus);GO:0005737(cytoplasm);GO:0005829(cytosol);GO:0005839(proteasome core complex);GO:0051603(proteolysis involved in cellular protein catabolic process);GO:2000116(regulation of cysteine-type endopeptidase activity);GO:2000116(regula…	03050(Proteasome);03050(Proteasome)	K02741	EC:3.4.25.1	NA	proteasome 20S subunit beta 9 [Source:RGD Symbol;Acc:3427]	protein_coding;retained_intron	1.32005	1.13672	1.17565	5.99734	6.06933	5.29216	1.36377	1.36623	0.921836	150	131	142	702	687	612	156	152	103
ENSRNOG00000000461	chr20	5262120	5269337	+	LOC108348112		ENSRNOT00000000535;ENSRNOT00000080585;ENSRNOT00000082900	GO:0001843(neural tube closure);GO:0003682(chromatin binding);GO:0004674(protein serine/threonine kinase activity);GO:0005515(protein binding);GO:0005634(nucleus);GO:0005654(nucleoplasm);GO:0005737(cytoplasm);GO:0006325(chromatin organization);GO:0006334(nucleosome assembly);GO:0006357(regulation of transcription by RNA polymerase II);GO:0006468(protein phosphorylation);GO:0010468(regulation of g…	NA	NA	NA	NA	bromodomain-containing protein 2 [Source:RGD Symbol;Acc:11509343]	protein_coding;nonsense_mediated_decay	22.7828	20.7576	20.8131	21.3905	20.6582	25.2393	26.695	26.1186	23.4619	6355	5874	6153	6175	5770	7203	7503	7144	6438
ENSRNOG00000000463	chr20	3830164	3859018	+	Col11a2	294279	ENSRNOT00000045533;ENSRNOT00000084117;ENSRNOT00000085547	GO:0001501(skeletal system development);GO:0001649(osteoblast differentiation);GO:0001894(tissue homeostasis);GO:0002062(chondrocyte differentiation);GO:0003674(molecular_function);GO:0005201(extracellular matrix structural constituent);GO:0005575(cellular_component);GO:0005581(collagen trimer);GO:0005615(extracellular space);GO:0007605(sensory perception of sound);GO:0030198(extracellular matrix…	04974(Protein digestion and absorption);04974(Protein digestion and absorption)	NA	NA	NA	collagen type XI alpha 2 chain [Source:RGD Symbol;Acc:2373]	protein_coding	0.366416	0.412709	0.43381	0.0888227	0.112494	0.0885503	0.577523	0.753901	0.608138	173	197	216	44	53	43	273	347	281
ENSRNOG00000000464	chr20	3823042	3829140	+	Rxrb	361801	ENSRNOT00000041613;ENSRNOT00000087670;ENSRNOT00000091182;ENSRNOT00000084638;ENSRNOT00000087895;ENSRNOT00000086978;ENSRNOT00000081588;ENSRNOT00000079967	GO:0000977(RNA polymerase II transcription regulatory region sequence-specific DNA binding);GO:0001228(DNA-binding transcription activator activity, RNA polymerase II-specific);GO:0003677(DNA binding);GO:0003700(DNA-binding transcription factor activity);GO:0003707(steroid hormone receptor activity);GO:0004879(nuclear receptor activity);GO:0005634(nucleus);GO:0005654(nucleoplasm);GO:0006355(regul…	03320(PPAR signaling pathway);04659(Th17 cell differentiation);04919(Thyroid hormone signaling pathway);04920(Adipocytokine signaling pathway);04928(Parathyroid hormone synthesis, secretion and action);05200(Pathways in cancer);05202(Transcriptional misregulation in cancer);05216(Thyroid cancer);05222(Small cell lung cancer);05223(Non-small cell lung cancer);05226(Gastric cancer);05226(Gastric ca…	NA	NA	RXR-like	retinoid X receptor beta [Source:RGD Symbol;Acc:3611]	protein_coding;retained_intron	4.98414	5.16596	4.64359	4.75848	4.19748	4.58899	5.50132	5.55115	5.16959	1560	1641	1541	1543	1318	1472	1737	1706	1593
ENSRNOG00000000465	chr20	3819414	3822778	-	Slc39a7	294281	ENSRNOT00000077357;ENSRNOT00000000541;ENSRNOT00000089622;ENSRNOT00000083873	GO:0005385(zinc ion transmembrane transporter activity);GO:0005654(nucleoplasm);GO:0005783(endoplasmic reticulum);GO:0006882(cellular zinc ion homeostasis);GO:0016020(membrane);GO:0016021(integral component of membrane);GO:0030001(metal ion transport);GO:0046873(metal ion transmembrane transporter activity);GO:0055085(transmembrane transport);GO:0071577(zinc ion transmembrane transport);GO:007157…	NA	NA	NA	NA	solute carrier family 39 member 7 [Source:RGD Symbol;Acc:1593280]	protein_coding;retained_intron	82.0373	88.1511	81.8447	81.0455	83.4663	80.1864	89.2242	88.2932	83.7741	15450	16842	16334	15795	15740	15451	16930	16305	15520
ENSRNOG00000000466	chr20	3817179	3819235	-	Hsd17b8	361802	ENSRNOT00000081486;ENSRNOT00000091622;ENSRNOT00000081163;ENSRNOT00000000542;ENSRNOT00000083728;ENSRNOT00000091369	GO:0003857(3-hydroxyacyl-CoA dehydrogenase activity);GO:0004303(estradiol 17-beta-dehydrogenase activity);GO:0005740(mitochondrial envelope);GO:0005759(mitochondrial matrix);GO:0005886(plasma membrane);GO:0006633(fatty acid biosynthetic process);GO:0006703(estrogen biosynthetic process);GO:0008209(androgen metabolic process);GO:0008210(estrogen metabolic process);GO:0016020(membrane);GO:0016491(o…	00061(Fatty acid biosynthesis);00140(Steroid hormone biosynthesis);01100(Metabolic pathways);01212(Fatty acid metabolism);01212(Fatty acid metabolism)	K13370	EC:1.1.1.239;EC:1.1.1.62	NA	hydroxysteroid (17-beta) dehydrogenase 8 [Source:RGD Symbol;Acc:1303158]	protein_coding;nonsense_mediated_decay;retained_intron	2.24923	2.39244	2.81028	5.10979	4.57203	5.31094	3.49168	4.91677	3.8956	276	298	364	645	559	662	430	589	468
ENSRNOG00000000467	chr20	3812287	3815834	-	Ring1	309626	ENSRNOT00000081085;ENSRNOT00000000543	GO:0000151(ubiquitin ligase complex);GO:0001739(sex chromatin);GO:0003682(chromatin binding);GO:0005634(nucleus);GO:0005654(nucleoplasm);GO:0005829(cytosol);GO:0009952(anterior/posterior pattern specification);GO:0016574(histone ubiquitination);GO:0016604(nuclear body);GO:0031519(PcG protein complex);GO:0035102(PRC1 complex);GO:0035518(histone H2A monoubiquitination);GO:0045892(negative regulatio…	NA	K10695	EC:2.3.2.27	NA	ring finger protein 1 [Source:RGD Symbol;Acc:3576]	protein_coding	11.9427	11.7705	10.7711	12.3886	13.4229	12.484	12.5415	11.741	10.9574	1520	1519	1452	1631	1710	1626	1608	1465	1372
ENSRNOG00000000470	chr20	5432004	5441706	-	Vps52	25218	ENSRNOT00000000549;ENSRNOT00000092306;ENSRNOT00000092458;ENSRNOT00000092640;ENSRNOT00000092605;ENSRNOT00000092539	GO:0000938(GARP complex);GO:0005794(Golgi apparatus);GO:0007041(lysosomal transport);GO:0010668(ectodermal cell differentiation);GO:0015031(protein transport);GO:0016020(membrane);GO:0019905(syntaxin binding);GO:0032456(endocytic recycling);GO:0048471(perinuclear region of cytoplasm);GO:0048611(embryonic ectodermal digestive tract development);GO:0055037(recycling endosome);GO:1990745(EARP comple…	NA	NA	NA	NA	VPS52 subunit of GARP complex [Source:RGD Symbol;Acc:3618]	protein_coding;retained_intron	11.5452	10.8604	10.3439	11.6521	12.743	12.1371	16.5997	17.5896	17.2136	4142	3952	3931	4326	4576	4453	5997	6185	6071
ENSRNOG00000000471	chr20	5446104	5447673	+	B3galt4	171079	ENSRNOT00000000550	GO:0000139(Golgi membrane);GO:0001574(ganglioside biosynthetic process);GO:0005794(Golgi apparatus);GO:0006486(protein glycosylation);GO:0008499(UDP-galactose:beta-N-acetylglucosamine beta-1,3-galactosyltransferase activity);GO:0016020(membrane);GO:0016021(integral component of membrane);GO:0016740(transferase activity);GO:0016757(transferase activity, transferring glycosyl groups);GO:0016758(tra…	00604(Glycosphingolipid biosynthesis - ganglio series);01100(Metabolic pathways)	K00715	EC:2.4.1.62	NA	Beta-1,3-galactosyltransferase 4 [Source:RGD Symbol;Acc:620328]	protein_coding	0.907339	0.464241	0.485782	2.01358	1.17135	1.56699	0.26824	0.311537	0.392639	106	55	61	243	137	187	32	36	46
ENSRNOG00000000473	chr20	5455974	5457444	+	Pfdn6	309629	ENSRNOT00000000553;ENSRNOT00000092676;ENSRNOT00000092723;ENSRNOT00000092555	GO:0001540(amyloid-beta binding);GO:0003674(molecular_function);GO:0005575(cellular_component);GO:0005737(cytoplasm);GO:0006457(protein folding);GO:0008150(biological_process);GO:0016272(prefoldin complex);GO:0051082(unfolded protein binding);GO:0051087(chaperone binding);GO:0051131(chaperone-mediated protein complex assembly);GO:1905907(negative regulation of amyloid fibril formation);GO:1905907…	NA	NA	NA	NA	prefoldin subunit 6 [Source:RGD Symbol;Acc:1303006]	protein_coding;retained_intron	16.4619	19.1013	16.6688	22.4601	23.2316	20.8305	17.1577	18.6309	15.0328	1213	1428	1302	1713	1714	1570	1274	1347	1090
ENSRNOG00000000474	chr20	5458509	5466265	-	Rgl2	294283	ENSRNOT00000092372;ENSRNOT00000000554;ENSRNOT00000092727;ENSRNOT00000092380;ENSRNOT00000092234;ENSRNOT00000092702	GO:0005085(guanyl-nucleotide exchange factor activity);GO:0007165(signal transduction);GO:0007264(small GTPase mediated signal transduction);GO:0010667(negative regulation of cardiac muscle cell apoptotic process);GO:0014068(positive regulation of phosphatidylinositol 3-kinase signaling);GO:0032485(regulation of Ral protein signal transduction);GO:0050790(regulation of catalytic activity);GO:0050…	04014(Ras signaling pathway);04014(Ras signaling pathway)	NA	NA	NA	ral guanine nucleotide dissociation stimulator-like 2 [Source:RGD Symbol;Acc:1302985]	nonsense_mediated_decay;protein_coding;retained_intron	8.19281	7.45799	7.60698	9.67764	9.10408	8.82564	8.12973	7.60141	7.0071	2519	2326	2478	3078	2803	2777	2519	2292	2120
ENSRNOG00000000476	chr20	5476345	5479511	-	Zbtb22	309630	ENSRNOT00000000558	GO:0000977(RNA polymerase II transcription regulatory region sequence-specific DNA binding);GO:0003677(DNA binding);GO:0005515(protein binding);GO:0005634(nucleus);GO:0006357(regulation of transcription by RNA polymerase II);GO:1990837(sequence-specific double-stranded DNA binding)	NA	NA	NA	ZBTB	zinc finger and BTB domain containing 22 [Source:RGD Symbol;Acc:1359627]	protein_coding	9.83907	10.5638	9.29207	10.0039	12.5147	13.4118	9.44986	10.5446	9.69296	1879	2047	1880	1977	2393	2620	1818	1974	1821
ENSRNOG00000000477	chr20	5480103	5485850	-	Daxx	140926	ENSRNOT00000000559;ENSRNOT00000092479;ENSRNOT00000092597;ENSRNOT00000092697;ENSRNOT00000092272;ENSRNOT00000092677	GO:0000775(chromosome, centromeric region);GO:0001934(positive regulation of protein phosphorylation);GO:0002039(p53 binding);GO:0003713(transcription coactivator activity);GO:0003714(transcription corepressor activity);GO:0005634(nucleus);GO:0005654(nucleoplasm);GO:0005694(chromosome);GO:0005730(nucleolus);GO:0005737(cytoplasm);GO:0006325(chromatin organization);GO:0006334(nucleosome assembly);G…	04010(MAPK signaling pathway);04210(Apoptosis);05012(Parkinson disease);05014(Amyotrophic lateral sclerosis);05022(Pathways of neurodegeneration - multiple diseases);05168(Herpes simplex virus 1 infection);05168(Herpes simplex virus 1 infection)	NA	NA	NA	death-domain associated protein [Source:RGD Symbol;Acc:621227]	protein_coding;retained_intron	7.39482	7.38205	7.22867	12.4986	11.8349	12.4106	6.82899	6.63066	5.77693	2021	2046	2094	3534	3237	3468	1881	1778	1555
ENSRNOG00000000478	chr20	5486474	5499010	-	AA926063	294284	ENSRNOT00000092447;ENSRNOT00000092503;ENSRNOT00000000560	NA	NA	NA	NA	NA	AA926063gene [Source:RGD Symbol;Acc:1303072]	lincRNA	0.0038507	0.0151817	0.0397272	0.255501	0.338022	0.174384	0	0	0.0485383	1	2	5	29	37	20	0	0	6
ENSRNOG00000000479	chr20	5509059	5526175	+	Kifc1	294286	ENSRNOT00000065349;ENSRNOT00000092584	GO:0003777(microtubule motor activity);GO:0005524(ATP binding);GO:0007018(microtubule-based movement);GO:0007080(mitotic metaphase plate congression);GO:0008017(microtubule binding);GO:0090307(mitotic spindle assembly);GO:0090307(mitotic spindle assembly)	NA	NA	NA	NA	kinesin family member C1 [Source:RGD Symbol;Acc:1359118]	protein_coding;retained_intron	14.5863	15.2437	14.0661	27.6032	26.7947	26.0935	2.12737	1.63786	2.04713	3166	3356	3236	6199	5822	5793	467	350	437
ENSRNOG00000000480	chr20	5526961	5531940	+	Phf1	294287	ENSRNOT00000092247;ENSRNOT00000059548;ENSRNOT00000092668;ENSRNOT00000092650;ENSRNOT00000092667;ENSRNOT00000092254	GO:0001226(RNA polymerase II transcription corepressor binding);GO:0003677(DNA binding);GO:0003682(chromatin binding);GO:0005515(protein binding);GO:0005634(nucleus);GO:0005654(nucleoplasm);GO:0005813(centrosome);GO:0006325(chromatin organization);GO:0006355(regulation of transcription, DNA-templated);GO:0006974(cellular response to DNA damage stimulus);GO:0008150(biological_process);GO:0031060(r…	NA	NA	NA	NA	PHD finger protein 1 [Source:RGD Symbol;Acc:1303205]	nonsense_mediated_decay;protein_coding;retained_intron	2.80887	2.54294	2.54371	2.63278	2.66689	2.6953	3.67116	4.71298	3.93875	731	671	700	708	694	718	960	1200	1007
ENSRNOG00000000481	chr20	5532024	5533620	-	Cuta	294288	ENSRNOT00000072319;ENSRNOT00000092330;ENSRNOT00000000568;ENSRNOT00000092419;ENSRNOT00000092486;ENSRNOT00000092407	GO:0008104(protein localization);GO:0010038(response to metal ion);GO:0016020(membrane);GO:0019899(enzyme binding);GO:0019899(enzyme binding)	NA	NA	NA	NA	cutA divalent cation tolerance homolog [Source:RGD Symbol;Acc:1303306]	protein_coding;retained_intron	12.1052	13.7235	12.4831	18.45	17.7394	17.7165	19.9692	22.527	21.5457	1438	1654	1572	2267	2108	2154	2389	2623	2515
ENSRNOG00000000483	chr20	5535432	5564437	+	Syngap1	192117	ENSRNOT00000040859;ENSRNOT00000000572;ENSRNOT00000092424	GO:0005096(GTPase activator activity);GO:0005886(plasma membrane);GO:0007165(signal transduction);GO:0007265(Ras protein signal transduction);GO:0007389(pattern specification process);GO:0008542(visual learning);GO:0014069(postsynaptic density);GO:0016020(membrane);GO:0016358(dendrite development);GO:0043087(regulation of GTPase activity);GO:0043113(receptor clustering);GO:0043198(dendritic shaft…	04014(Ras signaling pathway);04014(Ras signaling pathway)	NA	NA	NA	synaptic Ras GTPase activating protein 1 [Source:RGD Symbol;Acc:621090]	protein_coding;nonsense_mediated_decay;processed_transcript	5.08586	4.60801	4.74004	4.47283	5.00229	4.7317	5.69381	5.37679	5.42873	1872	1722	1850	1705	1845	1782	2112	1941	1966
ENSRNOG00000000485	chr20	5609625	5618260	-	Bak1	116502	ENSRNOT00000000576;ENSRNOT00000092326	GO:0001776(leukocyte homeostasis);GO:0001782(B cell homeostasis);GO:0001783(B cell apoptotic process);GO:0001836(release of cytochrome c from mitochondria);GO:0001974(blood vessel remodeling);GO:0002262(myeloid cell homeostasis);GO:0002352(B cell negative selection);GO:0005515(protein binding);GO:0005739(mitochondrion);GO:0005741(mitochondrial outer membrane);GO:0005783(endoplasmic reticulum);GO:…	01524(Platinum drug resistance);04141(Protein processing in endoplasmic reticulum);04210(Apoptosis);04215(Apoptosis - multiple species);05022(Pathways of neurodegeneration - multiple diseases);05132(Salmonella infection);05160(Hepatitis C);05162(Measles);05163(Human cytomegalovirus infection);05164(Influenza A);05165(Human papillomavirus infection);05167(Kaposi sarcoma-associated herpesvirus infe…	NA	NA	NA	BCL2-antagonist/killer 1 [Source:RGD Symbol;Acc:621635]	protein_coding	22.9735	22.7794	23.0432	23.4314	22.3956	21.8887	22.8962	21.6078	22.4906	3457	3478	3674	3649	3375	3370	3471	3188	3329
ENSRNOG00000000486	chr20	5619012	5625320	+	Ggnbp1	494520	ENSRNOT00000000577	GO:0000266(mitochondrial fission);GO:0005737(cytoplasm);GO:0005739(mitochondrion);GO:0005758(mitochondrial intermembrane space);GO:0005794(Golgi apparatus);GO:0005886(plasma membrane);GO:0007275(multicellular organism development);GO:0007283(spermatogenesis);GO:0016020(membrane);GO:0030154(cell differentiation)	NA	NA	NA	NA	gametogenetin binding protein 1 [Source:RGD Symbol;Acc:1359729]	protein_coding	0.263308	0.518048	0.040905	0.326402	0.348897	0.413638	0.57922	0.473146	0.33357	28	55	5	36	37	44	61	49	35
ENSRNOG00000000487	chr20	6745682	6791519	-	Grm4	24417	ENSRNOT00000093633;ENSRNOT00000093374	NA	04072(Phospholipase D signaling pathway);04080(Neuroactive ligand-receptor interaction);04724(Glutamatergic synapse);04742(Taste transduction);04742(Taste transduction)	NA	NA	NA	glutamate metabotropic receptor 4 [Source:RGD Symbol;Acc:2745]	processed_transcript	0.0170363	0.0167919	0	0	0	0	0.00385834	0	0	4	4	0	0	0	0	1	0	0
ENSRNOG00000000488	chr20	7136007	7138980	+	Hmga1	117062	ENSRNOT00000000580	GO:0000785(chromatin);GO:0003677(DNA binding);GO:0005634(nucleus);GO:0006355(regulation of transcription, DNA-templated)	NA	NA	NA	HMGA	high mobility group AT-hook 1 [Source:RGD Symbol;Acc:628699]	protein_coding	71.4991	76.6345	66.9562	224.075	154.253	177.091	48.0942	37.5034	33.8747	1721	1871	1708	5579	3716	4359	1166	885	802
ENSRNOG00000000490	chr20	7215774	7219548	-	Rps10	81773	ENSRNOT00000033907	NA	03010(Ribosome);05171(Coronavirus disease - COVID-19)	NA	NA	NA	ribosomal protein S10 [Source:RGD Symbol;Acc:621024]	protein_coding	268.338	312.225	282.379	347.827	319.812	326.974	290.455	304.541	270.008	9265	10938	10333	12429	11057	11551	10105	10312	9171
ENSRNOG00000000491	chr20	7292824	7307284	-	Spdef	689210	ENSRNOT00000079933	GO:0000122(negative regulation of transcription by RNA polymerase II);GO:0000981(DNA-binding transcription factor activity, RNA polymerase II-specific);GO:0003677(DNA binding);GO:0003700(DNA-binding transcription factor activity);GO:0005634(nucleus);GO:0006355(regulation of transcription, DNA-templated);GO:0006357(regulation of transcription by RNA polymerase II);GO:0010454(negative regulation of…	NA	NA	NA	ETS	SAM pointed domain containing ets transcription factor [Source:RGD Symbol;Acc:1594842]	protein_coding	0	0.027853	0	0.131494	0	0	0	0.056714	0.065194	0	4	0	19	0	0	0	8	9
ENSRNOG00000000493	chr20	7409401	7427581	+	Snrpc	361808	ENSRNOT00000000586	GO:0000387(spliceosomal snRNP assembly);GO:0000398(mRNA splicing, via spliceosome);GO:0003676(nucleic acid binding);GO:0003727(single-stranded RNA binding);GO:0005634(nucleus);GO:0005654(nucleoplasm);GO:0005685(U1 snRNP);GO:0008270(zinc ion binding);GO:0015030(Cajal body);GO:0042803(protein homodimerization activity)	03040(Spliceosome)	NA	NA	NA	small nuclear ribonucleoprotein polypeptide C [Source:RGD Symbol;Acc:1306065]	protein_coding	31.3079	33.7341	28.0185	37.8075	38.2711	37.5856	25.8704	24.7759	26.0049	2493	2725	2364	3115	3051	3061	2075	1934	2037
ENSRNOG00000000495	chr20	7431355	7471900	+	Uhrf1bp1	309637	ENSRNOT00000049592	GO:0042802(identical protein binding);GO:0042826(histone deacetylase binding)	NA	NA	NA	NA	UHRF1 binding protein 1 [Source:RGD Symbol;Acc:1307264]	protein_coding	4.86044	4.91324	4.81108	3.44929	4.27631	4.23271	5.14009	5.95302	5.37429	1701	1744	1784	1249	1498	1515	1812	2042	1850
ENSRNOG00000000498	chr20	7484550	7636497	+	Anks1a	309639	ENSRNOT00000044395;ENSRNOT00000081604	GO:0005515(protein binding);GO:0005654(nucleoplasm);GO:0005737(cytoplasm);GO:0005829(cytosol);GO:0006929(substrate-dependent cell migration);GO:0016322(neuron remodeling);GO:0043005(neuron projection);GO:0046875(ephrin receptor binding);GO:0048013(ephrin receptor signaling pathway);GO:1901187(regulation of ephrin receptor signaling pathway);GO:2000059(negative regulation of ubiquitin-dependent pr…	NA	NA	NA	NA	ankyrin repeat and sterile alpha motif domain containing 1A [Source:RGD Symbol;Acc:1309183]	protein_coding	3.19035	3.94862	3.54562	2.88621	3.00628	2.9805	3.26095	3.25758	3.24509	1349	1693	1588	1263	1272	1289	1388	1350	1349
ENSRNOG00000000499	chr20	7645626	7654428	-	Tcp11	309641	ENSRNOT00000045044	GO:0001669(acrosomal vesicle);GO:0036126(sperm flagellum)	NA	NA	NA	NA	t-complex 11 [Source:RGD Symbol;Acc:1359387]	protein_coding	0	0	0	0.14773	0.16882	0.105896	0.09923	0.054045	0	0	0	0	22	24	16	15	8	0
ENSRNOG00000000500	chr20	7718282	7746331	+	Scube3	294297	ENSRNOT00000000593	GO:0005509(calcium ion binding);GO:0005886(plasma membrane);GO:0009986(cell surface);GO:0042802(identical protein binding)	NA	NA	NA	NA	signal peptide, CUB domain and EGF like domain containing 3 [Source:RGD Symbol;Acc:1304880]	protein_coding	13.9803	15.1374	16.2042	19.8409	19.5946	17.5025	14.6363	14.9093	11.0664	3099	3404	3807	4551	4349	3969	3269	3241	2413
ENSRNOG00000000501	chr20	7762327	7786049	+	Zfp523	361809,7629	ENSRNOT00000000595;ENSRNOT00000084771	GO:0001228(DNA-binding transcription activator activity, RNA polymerase II-specific);GO:0043565(sequence-specific DNA binding);GO:0045944(positive regulation of transcription by RNA polymerase II);GO:1990837(sequence-specific double-stranded DNA binding);GO:1990837(sequence-specific double-stranded DNA binding)	NA	NA	NA	zf-C2H2	zinc finger protein 523 [Source:RGD Symbol;Acc:1306239]	protein_coding	7.50077	6.93088	6.71913	5.49842	6.9924	6.00723	6.09589	5.72832	6.05026	1403	1316	1333	1065	1310	1150	1149	1051	1114
ENSRNOG00000000502	chr20	7788084	7809560	+	Def6	309642	ENSRNOT00000000597	GO:0005634(nucleus);GO:0005654(nucleoplasm);GO:0005737(cytoplasm);GO:0005829(cytosol);GO:0005911(cell-cell junction)	NA	NA	NA	NA	DEF6 guanine nucleotide exchange factor [Source:RGD Symbol;Acc:1307945]	protein_coding	5.15902	5.00499	5.76989	5.61068	5.02735	5.03159	4.95604	5.10226	5.2795	950	935	1126	1069	927	948	919	921	956
ENSRNOG00000000503	chr20	7818289	7885333	+	Ppard	25682	ENSRNOT00000042539;ENSRNOT00000083109	GO:0000122(negative regulation of transcription by RNA polymerase II);GO:0000785(chromatin);GO:0000978(RNA polymerase II cis-regulatory region sequence-specific DNA binding);GO:0001103(RNA polymerase II repressing transcription factor binding);GO:0001223(transcription coactivator binding);GO:0001227(DNA-binding transcription repressor activity, RNA polymerase II-specific);GO:0001890(placenta deve…	03320(PPAR signaling pathway);04310(Wnt signaling pathway);05200(Pathways in cancer);05221(Acute myeloid leukemia);05221(Acute myeloid leukemia)	NA	NA	THR-like	peroxisome proliferator-activated receptor delta [Source:RGD Symbol;Acc:3370]	protein_coding	3.82473	3.85604	3.9184	4.18506	4.00823	4.19623	6.17677	5.84823	5.56624	1597	1633	1734	1808	1676	1792	2598	2394	2286
ENSRNOG00000000504	chr20	7895083	7906142	+	Fance	309643	ENSRNOT00000006191	GO:0003674(molecular_function);GO:0005575(cellular_component);GO:0008150(biological_process);GO:0036297(interstrand cross-link repair);GO:0043240(Fanconi anaemia nuclear complex)	03460(Fanconi anemia pathway)	NA	NA	NA	FA complementation group E [Source:RGD Symbol;Acc:1561045]	protein_coding	3.44018	4.03731	3.22295	2.83633	3.56895	3.18327	3.37862	4.09788	3.62289	474	565	471	405	493	449	469	554	491
ENSRNOG00000000505	chr20	7908304	7910867	+	Rpl10a	81729	ENSRNOT00000000603	GO:0002181(cytoplasmic translation);GO:0003723(RNA binding);GO:0003735(structural constituent of ribosome);GO:0006412(translation);GO:0015934(large ribosomal subunit);GO:0022625(cytosolic large ribosomal subunit);GO:0022626(cytosolic ribosome);GO:0042788(polysomal ribosome)	03010(Ribosome);05171(Coronavirus disease - COVID-19)	NA	NA	NA	ribosomal protein L10A [Source:RGD Symbol;Acc:620497]	protein_coding	204.776	248.502	222.094	297.155	302.081	286.008	190.801	219.766	196.958	10872	13385	12496	16327	16059	15536	10207	11442	10287
ENSRNOG00000000506	chr20	7908226	7930929	-	Tead3	294299	ENSRNOT00000000607	GO:0001085(RNA polymerase II transcription factor binding);GO:0003700(DNA-binding transcription factor activity);GO:0006355(regulation of transcription, DNA-templated);GO:0035329(hippo signaling);GO:0045944(positive regulation of transcription by RNA polymerase II);GO:0055059(asymmetric neuroblast division)	04390(Hippo signaling pathway);04392(Hippo signaling pathway - multiple species)	NA	NA	TEA	TEA domain transcription factor 3 [Source:RGD Symbol;Acc:1311583]	protein_coding	30.4594	31.9462	30.2436	28.3011	27.8844	30.5137	29.5958	30.3759	28.0573	13286	14137	13979	12775	12179	13617	13006	12992	12039
ENSRNOG00000000507	chr20	7931674	7943575	-	Tulp1	309900	ENSRNOT00000066897	GO:0001750(photoreceptor outer segment);GO:0001895(retina homeostasis);GO:0001917(photoreceptor inner segment);GO:0003674(molecular_function);GO:0005546(phosphatidylinositol-4,5-bisphosphate binding);GO:0005575(cellular_component);GO:0005576(extracellular region);GO:0005829(cytosol);GO:0005886(plasma membrane);GO:0005929(cilium);GO:0006910(phagocytosis, recognition);GO:0008150(biological_process)…	NA	NA	NA	Tub	TUB like protein 1 [Source:RGD Symbol;Acc:1311062]	protein_coding	0.091187	0.048891	0.054749	0.013943	0.050336	0	0.062855	0	0	13	7	8	2	7	0	9	0	0
ENSRNOG00000000511	chr20	5831119	5865854	-	Srpk1	361811	ENSRNOT00000092641;ENSRNOT00000000612;ENSRNOT00000092514	GO:0000287(magnesium ion binding);GO:0000785(chromatin);GO:0004672(protein kinase activity);GO:0004674(protein serine/threonine kinase activity);GO:0005524(ATP binding);GO:0005634(nucleus);GO:0005654(nucleoplasm);GO:0005737(cytoplasm);GO:0005829(cytosol);GO:0005886(plasma membrane);GO:0006468(protein phosphorylation);GO:0007059(chromosome segregation);GO:0016607(nuclear speck);GO:0035556(intracel…	05168(Herpes simplex virus 1 infection);05168(Herpes simplex virus 1 infection)	K15409	EC:2.7.11.1	NA	SRSF protein kinase 1 [Source:RGD Symbol;Acc:1308272]	protein_coding;processed_transcript	20.8974	20.6674	20.1901	29.7867	27.7699	27.5603	22.4083	22.1719	20.2038	3931	3946	4025	5799	5231	5305	4247	4090	3739
ENSRNOG00000000512	chr20	5881462	5931648	-	Slc26a8	309646	ENSRNOT00000092383;ENSRNOT00000059264;ENSRNOT00000092568	GO:0005254(chloride channel activity);GO:0005886(plasma membrane);GO:0005887(integral component of plasma membrane);GO:0006820(anion transport);GO:0006821(chloride transport);GO:0007275(multicellular organism development);GO:0007283(spermatogenesis);GO:0008271(secondary active sulfate transmembrane transporter activity);GO:0008272(sulfate transport);GO:0008509(anion transmembrane transporter acti…	NA	NA	NA	NA	solute carrier family 26 member 8 [Source:RGD Symbol;Acc:1308898]	protein_coding;retained_intron	2.10103	2.00316	1.90502	1.9755	1.86484	1.92062	3.12443	2.48804	2.86799	574	556	553	559	510	537	861	667	771
ENSRNOG00000000513	chr20	5933303	5995137	+	Mapk14	81649	ENSRNOT00000000617;ENSRNOT00000000618	GO:0000077(DNA damage checkpoint);GO:0000165(MAPK cascade);GO:0000166(nucleotide binding);GO:0000902(cell morphogenesis);GO:0000922(spindle pole);GO:0001502(cartilage condensation);GO:0001525(angiogenesis);GO:0001649(osteoblast differentiation);GO:0001890(placenta development);GO:0002062(chondrocyte differentiation);GO:0004672(protein kinase activity);GO:0004674(protein serine/threonine kinase ac…	01522(Endocrine resistance);04010(MAPK signaling pathway);04015(Rap1 signaling pathway);04068(FoxO signaling pathway);04071(Sphingolipid signaling pathway);04114(Oocyte meiosis);04218(Cellular senescence);04261(Adrenergic signaling in cardiomyocytes);04370(VEGF signaling pathway);04380(Osteoclast differentiation);04550(Signaling pathways regulating pluripotency of stem cells);04611(Platelet activ…	K04441	EC:2.7.11.24	NA	mitogen activated protein kinase 14 [Source:RGD Symbol;Acc:70496]	protein_coding	25.0829	26.0513	24.2447	23.0556	23.1727	25.4915	30.5994	31.7913	27.9687	6530	6882	6689	6212	6042	6791	8027	8117	7164
ENSRNOG00000000515	chr20	6018374	6027473	+	Mapk13	29513	ENSRNOT00000000621	GO:0000165(MAPK cascade);GO:0000166(nucleotide binding);GO:0004672(protein kinase activity);GO:0004674(protein serine/threonine kinase activity);GO:0004707(MAP kinase activity);GO:0005524(ATP binding);GO:0006468(protein phosphorylation);GO:0006970(response to osmotic stress);GO:0016301(kinase activity);GO:0016310(phosphorylation);GO:0016740(transferase activity);GO:0018105(peptidyl-serine phospho…	01522(Endocrine resistance);04010(MAPK signaling pathway);04015(Rap1 signaling pathway);04068(FoxO signaling pathway);04071(Sphingolipid signaling pathway);04114(Oocyte meiosis);04218(Cellular senescence);04261(Adrenergic signaling in cardiomyocytes);04370(VEGF signaling pathway);04380(Osteoclast differentiation);04550(Signaling pathways regulating pluripotency of stem cells);04611(Platelet activ…	K04441	EC:2.7.11.24	NA	mitogen activated protein kinase 13 [Source:RGD Symbol;Acc:3045]	protein_coding	0.014515	0.08139	0	0.088709	0.022656	0.091515	0	0	0.024723	3	12	0	13	4	13	0	0	4
ENSRNOG00000000517	chr20	6205903	6219936	+	Kctd20	294307	ENSRNOT00000092333;ENSRNOT00000092655;ENSRNOT00000000624	GO:0005515(protein binding);GO:0005737(cytoplasm);GO:0042327(positive regulation of phosphorylation);GO:0042802(identical protein binding);GO:0042802(identical protein binding)	NA	NA	NA	NA	potassium channel tetramerization domain containing 20 [Source:RGD Symbol;Acc:1309887]	protein_coding	7.48749	8.05521	8.24362	7.82873	7.6445	8.42312	10.9208	10.6877	10.5213	806	879	940	871	824	927	1184	1127	1113
ENSRNOG00000000519	chr20	6224296	6257604	-	Stk38	361813	ENSRNOT00000092489;ENSRNOT00000092400;ENSRNOT00000059194;ENSRNOT00000092360;ENSRNOT00000092453;ENSRNOT00000092532;ENSRNOT00000092394;ENSRNOT00000092404;ENSRNOT00000092701	GO:0000166(nucleotide binding);GO:0000287(magnesium ion binding);GO:0003674(molecular_function);GO:0004672(protein kinase activity);GO:0004674(protein serine/threonine kinase activity);GO:0005524(ATP binding);GO:0005575(cellular_component);GO:0005634(nucleus);GO:0005737(cytoplasm);GO:0005829(cytosol);GO:0006464(cellular protein modification process);GO:0006468(protein phosphorylation);GO:0008150(…	NA	NA	NA	NA	serine/threonine kinase 38 [Source:RGD Symbol;Acc:1309455]	protein_coding;retained_intron	9.80286	9.95455	10.0227	12.1979	11.7042	12.4073	12.8211	12.1332	12.448	4443	4575	4812	5718	5309	5750	5852	5391	5547
ENSRNOG00000000520	chr20	6288267	6296790	+	Srsf3	361814	ENSRNOT00000092645;ENSRNOT00000092663;ENSRNOT00000000627	GO:0000398(mRNA splicing, via spliceosome);GO:0003676(nucleic acid binding);GO:0003723(RNA binding);GO:0005634(nucleus);GO:0006406(mRNA export from nucleus);GO:0008150(biological_process);GO:0016607(nuclear speck);GO:0043274(phospholipase binding);GO:0048024(regulation of mRNA splicing, via spliceosome);GO:1990825(sequence-specific mRNA binding);GO:1990830(cellular response to leukemia inhibitory…	03040(Spliceosome);05014(Amyotrophic lateral sclerosis);05168(Herpes simplex virus 1 infection);05168(Herpes simplex virus 1 infection)	NA	NA	NA	serine and arginine rich splicing factor 3 [Source:RGD Symbol;Acc:1309233]	retained_intron;nonsense_mediated_decay;protein_coding	25.9566	27.7903	25.4934	35.8411	30.2403	34.5582	17.8856	17.4383	16.6403	10197	11076	10613	14571	11895	13889	7080	6719	6432
ENSRNOG00000000521	chr20	6351458	6358864	+	Cdkn1a	114851	ENSRNOT00000091731;ENSRNOT00000000628	GO:0000079(regulation of cyclin-dependent protein serine/threonine kinase activity);GO:0000082(G1/S transition of mitotic cell cycle);GO:0000086(G2/M transition of mitotic cell cycle);GO:0000307(cyclin-dependent protein kinase holoenzyme complex);GO:0004860(protein kinase inhibitor activity);GO:0004861(cyclin-dependent protein serine/threonine kinase inhibitor activity);GO:0005515(protein binding…	01522(Endocrine resistance);01524(Platinum drug resistance);04012(ErbB signaling pathway);04066(HIF-1 signaling pathway);04068(FoxO signaling pathway);04110(Cell cycle);04115(p53 signaling pathway);04151(PI3K-Akt signaling pathway);04218(Cellular senescence);04630(JAK-STAT signaling pathway);04921(Oxytocin signaling pathway);04928(Parathyroid hormone synthesis, secretion and action);04934(Cushing…	NA	NA	NA	cyclin-dependent kinase inhibitor 1A [Source:RGD Symbol;Acc:69328]	protein_coding	51.7699	56.2259	51.1253	48.6519	47.5071	48.2311	39.47	42.5597	39.9205	7496	8260	7846	7291	6889	7146	5759	6044	5687
ENSRNOG00000000522	chr20	6419033	6500523	-	Cpne5	309650	ENSRNOT00000000629	GO:0005544(calcium-dependent phospholipid binding);GO:0005886(plasma membrane);GO:0043005(neuron projection);GO:0043025(neuronal cell body);GO:0071277(cellular response to calcium ion);GO:1903861(positive regulation of dendrite extension)	NA	NA	NA	NA	copine 5 [Source:RGD Symbol;Acc:1308021]	protein_coding	0.080558	0.075831	0.074681	0.063474	0.072464	0.057731	0	0	0	26	25	26	22	24	19	0	0	0
ENSRNOG00000000523	chr20	6515638	6864571	-	Ppil1	309651	ENSRNOT00000093253	GO:0000398(mRNA splicing, via spliceosome);GO:0000413(protein peptidyl-prolyl isomerization);GO:0003674(molecular_function);GO:0003755(peptidyl-prolyl cis-trans isomerase activity);GO:0005575(cellular_component);GO:0005634(nucleus);GO:0006457(protein folding);GO:0008150(biological_process);GO:0016018(cyclosporin A binding);GO:0016853(isomerase activity);GO:0071007(U2-type catalytic step 2 spliceo…	03040(Spliceosome)	K12733	EC:5.2.1.8	NA	peptidylprolyl isomerase like 1 [Source:RGD Symbol;Acc:1309119]	protein_coding	9.946	10.955	10.1502	18.4022	17.1973	19.3386	10.0741	8.11148	9.24712	971	1085	1050	1859	1681	1931	991	777	888
ENSRNOG00000000524	chr20	6869767	6905194	+	RGD735065	294311	ENSRNOT00000000631;ENSRNOT00000086330;ENSRNOT00000093188;ENSRNOT00000093736;ENSRNOT00000093638;ENSRNOT00000093377;ENSRNOT00000093654;ENSRNOT00000093288	GO:0000139(Golgi membrane);GO:0005730(nucleolus);GO:0005737(cytoplasm);GO:0005794(Golgi apparatus);GO:0005886(plasma membrane);GO:0016020(membrane);GO:0016021(integral component of membrane);GO:0030496(midbody);GO:0042060(wound healing);GO:0045787(positive regulation of cell cycle);GO:0050673(epithelial cell proliferation);GO:1901727(positive regulation of histone deacetylase activity);GO:1901727…	NA	NA	NA	NA	similar to GI:13385412-like protein splice form I [Source:RGD Symbol;Acc:735065]	protein_coding;retained_intron	13.8944	13.9162	13.7419	13.0386	12.4547	13.8888	13.6195	12.5228	12.4651	4436	4509	4651	4308	3983	4536	4382	3922	3914
ENSRNOG00000000525	chr20	6923489	6932786	+	Pi16	294312	ENSRNOT00000093373;ENSRNOT00000000632;ENSRNOT00000093209;ENSRNOT00000093658	GO:0005576(extracellular region);GO:0005615(extracellular space);GO:0061052(negative regulation of cell growth involved in cardiac muscle cell development);GO:0061052(negative regulation of cell growth involved in cardiac muscle cell development)	NA	NA	NA	NA	peptidase inhibitor 16 [Source:RGD Symbol;Acc:1304760]	protein_coding;nonsense_mediated_decay;processed_transcript	0.854972	1.17739	1.39384	1.7556	1.4445	1.57046	1.39575	1.55065	1.06555	135	188	231	284	227	251	220	238	164
ENSRNOG00000000527	chr20	6937347	6961162	-	Mtch1	294313	ENSRNOT00000000635;ENSRNOT00000093172;ENSRNOT00000093697;ENSRNOT00000093164	GO:0005739(mitochondrion);GO:0006919(activation of cysteine-type endopeptidase activity involved in apoptotic process);GO:0016020(membrane);GO:0016021(integral component of membrane);GO:0043065(positive regulation of apoptotic process);GO:0043065(positive regulation of apoptotic process)	NA	NA	NA	NA	mitochondrial carrier 1 [Source:RGD Symbol;Acc:1309262]	protein_coding;processed_transcript;retained_intron	89.3767	94.0225	91.4563	84.999	90.525	91.309	80.4774	82.4769	75.2506	13733	14656	14892	13516	13928	14354	12460	12428	11374
ENSRNOG00000000528	chr20	6973398	6990023	+	Fgd2	309653	ENSRNOT00000041665	GO:0001726(ruffle);GO:0005085(guanyl-nucleotide exchange factor activity);GO:0005634(nucleus);GO:0005737(cytoplasm);GO:0005769(early endosome);GO:0043507(positive regulation of JUN kinase activity);GO:0046872(metal ion binding);GO:1901981(phosphatidylinositol phosphate binding)	NA	NA	NA	NA	FYVE, RhoGEF and PH domain containing 2 [Source:RGD Symbol;Acc:1309840]	protein_coding	0	0	0	0	0	0	0	0	0	0	0	0	0	0	0	0	0	0
ENSRNOG00000000529	chr20	8165307	8169555	+	Pim1	24649	ENSRNOT00000000637	GO:0004672(protein kinase activity);GO:0004674(protein serine/threonine kinase activity);GO:0005524(ATP binding);GO:0005634(nucleus);GO:0005730(nucleolus);GO:0005737(cytoplasm);GO:0005829(cytosol);GO:0006468(protein phosphorylation);GO:0008134(transcription factor binding);GO:0022898(regulation of transmembrane transporter activity);GO:0030145(manganese ion binding);GO:0043024(ribosomal small sub…	04630(JAK-STAT signaling pathway);04933(AGE-RAGE signaling pathway in diabetic complications);05200(Pathways in cancer);05206(MicroRNAs in cancer);05221(Acute myeloid leukemia)	K04702	EC:2.7.11.1	NA	Pim-1 proto-oncogene, serine/threonine kinase [Source:RGD Symbol;Acc:3330]	protein_coding	8.56361	8.93591	7.66253	10.8429	10.1984	10.5711	5.20862	4.84724	5.57385	826	875	784	1083	985	1044	507	459	529
ENSRNOG00000000531	chr20	8369331	8384088	-	Ccdc167	689755	ENSRNOT00000000639	GO:0016020(membrane);GO:0016021(integral component of membrane)	NA	NA	NA	NA	coiled-coil domain containing 167 [Source:RGD Symbol;Acc:1588733]	protein_coding	2.22317	2.32792	2.37244	3.24998	4.14073	3.16733	1.91153	1.42174	2.57482	151	160	171	228	281	220	131	95	172
ENSRNOG00000000532	chr20	8312792	8368764	+	Cmtr1	309656	ENSRNOT00000083108;ENSRNOT00000000640	GO:0003676(nucleic acid binding);GO:0004483(mRNA (nucleoside-2'-O-)-methyltransferase activity);GO:0005515(protein binding);GO:0005634(nucleus);GO:0005654(nucleoplasm);GO:0005737(cytoplasm);GO:0006370(7-methylguanosine mRNA capping);GO:0006397(mRNA processing);GO:0008168(methyltransferase activity);GO:0016740(transferase activity);GO:0032259(methylation);GO:0043231(intracellular membrane-bounded …	NA	K14589	EC:2.1.1.57	NA	cap methyltransferase 1 [Source:RGD Symbol;Acc:1307801]	protein_coding	17.0412	16.3755	16.4535	27.6405	24.845	25.2426	18.8744	18.658	18.8004	5067	4940	5185	8506	7398	7679	5655	5441	5499
ENSRNOG00000000536	chr20	8515142	8574082	-	Mdga1	309659	ENSRNOT00000048845	GO:0001764(neuron migration);GO:0005515(protein binding);GO:0005794(Golgi apparatus);GO:0005886(plasma membrane);GO:0016020(membrane);GO:0021799(cerebral cortex radially oriented cell migration);GO:0031225(anchored component of membrane);GO:0046658(anchored component of plasma membrane);GO:0098982(GABA-ergic synapse);GO:0099179(regulation of synaptic membrane adhesion);GO:1905606(regulation of pr…	NA	NA	NA	NA	MAM domain containing glycosylphosphatidylinositol anchor 1 [Source:RGD Symbol;Acc:1307031]	protein_coding	2.78564	2.70121	3.07136	1.19226	1.47741	1.40019	0.567594	0.479197	0.593935	715	703	835	317	380	368	147	121	150
ENSRNOG00000000540	chr20	8901931	9249820	-	Btbd9	294318	ENSRNOT00000000649	GO:0005515(protein binding);GO:0007616(long-term memory);GO:0008344(adult locomotory behavior);GO:0042428(serotonin metabolic process);GO:0042748(circadian sleep/wake cycle, non-REM sleep);GO:0048512(circadian behavior);GO:0050804(modulation of chemical synaptic transmission);GO:0050951(sensory perception of temperature stimulus);GO:0060586(multicellular organismal iron ion homeostasis);GO:190024…	NA	NA	NA	NA	BTB domain containing 9 [Source:RGD Symbol;Acc:1306975]	protein_coding	2.54227	2.08216	2.59355	3.24373	3.00988	2.65093	3.39451	3.86716	3.36395	369	307	399	488	438	394	497	551	481
ENSRNOG00000000541	chr20	9273594	9291610	-	Glo1	294320	ENSRNOT00000000650	GO:0004462(lactoylglutathione lyase activity);GO:0005654(nucleoplasm);GO:0005829(cytosol);GO:0005886(plasma membrane);GO:0006357(regulation of transcription by RNA polymerase II);GO:0008270(zinc ion binding);GO:0030316(osteoclast differentiation);GO:0043066(negative regulation of apoptotic process);GO:0046872(metal ion binding)	00620(Pyruvate metabolism);01100(Metabolic pathways)	K01759	EC:4.4.1.5	NA	glyoxalase 1 [Source:RGD Symbol;Acc:2702]	protein_coding	46.6969	49.3623	49.5194	65.9784	59.5707	62.3008	64.0479	59.2578	58.0905	3624	3886	4072	5299	4629	4946	5008	4509	4435
ENSRNOG00000000542	chr20	9313271	9560682	+	Dnah8	207117	ENSRNOT00000000651	GO:0000166(nucleotide binding);GO:0003674(molecular_function);GO:0005524(ATP binding);GO:0005575(cellular_component);GO:0005737(cytoplasm);GO:0005856(cytoskeleton);GO:0005874(microtubule);GO:0005929(cilium);GO:0005930(axoneme);GO:0007018(microtubule-based movement);GO:0008150(biological_process);GO:0008569(ATP-dependent microtubule motor activity, minus-end-directed);GO:0030286(dynein complex);GO…	05014(Amyotrophic lateral sclerosis);05016(Huntington disease);05022(Pathways of neurodegeneration - multiple diseases)	NA	NA	NA	dynein, axonemal, heavy chain 8 [Source:RGD Symbol;Acc:619986]	protein_coding	0	0	0.00414828	0.00328215	0	0.0118782	0	0	0	0	0	5	4	0	14	0	0	0
ENSRNOG00000000543	chr20	41266566	41383424	+	Frk	79209	ENSRNOT00000000653	GO:0000122(negative regulation of transcription by RNA polymerase II);GO:0000166(nucleotide binding);GO:0004672(protein kinase activity);GO:0004713(protein tyrosine kinase activity);GO:0004714(transmembrane receptor protein tyrosine kinase activity);GO:0004715(non-membrane spanning protein tyrosine kinase activity);GO:0005102(signaling receptor binding);GO:0005515(protein binding);GO:0005524(ATP …	NA	K08892	EC:2.7.10.2	NA	fyn-related Src family tyrosine kinase [Source:RGD Symbol;Acc:621423]	protein_coding	3.70277	4.2297	4.46365	4.38372	4.46432	4.80861	4.54509	4.1563	4.50963	1256	1456	1605	1539	1516	1669	1553	1383	1505
ENSRNOG00000000546	chr20	41106991	41209728	-	Nt5dc1	294456	ENSRNOT00000000657	GO:0008253(5'-nucleotidase activity);GO:0016311(dephosphorylation);GO:0016787(hydrolase activity);GO:0046872(metal ion binding)	NA	NA	NA	NA	5'-nucleotidase domain containing 1 [Source:RGD Symbol;Acc:1305214]	protein_coding	4.10728	4.18337	3.45528	4.60991	4.05312	3.604	6.06172	5.50798	6.15557	819	847	731	952	810	736	1218	1077	1208
ENSRNOG00000000547	chr20	41100071	41102056	+	Tspyl4	309828	ENSRNOT00000000658	GO:0000785(chromatin);GO:0003682(chromatin binding);GO:0005634(nucleus);GO:0006334(nucleosome assembly);GO:0042393(histone binding)	NA	NA	NA	NA	TSPY-like 4 [Source:RGD Symbol;Acc:1306653]	protein_coding	2.00872	1.50328	1.48304	1.19916	1.39996	1.11857	2.03932	2.51333	2.30006	297	225	232	183	207	169	304	364	334
ENSRNOG00000000549	chr20	41083317	41085875	+	Tspyl1	29544	ENSRNOT00000000660	GO:0000785(chromatin);GO:0003674(molecular_function);GO:0003682(chromatin binding);GO:0005575(cellular_component);GO:0005634(nucleus);GO:0005654(nucleoplasm);GO:0005730(nucleolus);GO:0006334(nucleosome assembly);GO:0008150(biological_process);GO:0019899(enzyme binding);GO:0042393(histone binding)	NA	NA	NA	NA	TSPY-like 1 [Source:RGD Symbol;Acc:1307726]	protein_coding	20.3491	19.2753	19.3616	18.5445	18.6193	19.9187	21.7989	22.6274	21.4028	3867	3716	3899	3647	3543	3873	4174	4217	4001
ENSRNOG00000000551	chr20	31734183	31736212	-	Fam241b	294499	ENSRNOT00000000662	GO:0016020(membrane);GO:0016021(integral component of membrane);GO:0043231(intracellular membrane-bounded organelle)	NA	NA	NA	NA	family with sequence similarity 241 member B [Source:RGD Symbol;Acc:1305587]	protein_coding	2.46813	2.39988	1.92666	3.5955	3.41744	3.90367	4.39452	3.68287	4.308	227	224	188	341	314	366	406	331	389
ENSRNOG00000000552	chr20	31456852	31598118	-	Col13a1	499431	ENSRNOT00000046537;ENSRNOT00000085877	GO:0001501(skeletal system development);GO:0001763(morphogenesis of a branching structure);GO:0001958(endochondral ossification);GO:0005201(extracellular matrix structural constituent);GO:0005581(collagen trimer);GO:0005615(extracellular space);GO:0005911(cell-cell junction);GO:0007160(cell-matrix adhesion);GO:0008201(heparin binding);GO:0030198(extracellular matrix organization);GO:0030199(colla…	04974(Protein digestion and absorption);04974(Protein digestion and absorption)	NA	NA	NA	collagen type XIII alpha 1 chain [Source:RGD Symbol;Acc:1595704]	protein_coding	0	0	0	0	0	0.0371153	0	0	0	0	0	0	0	0	8	0	0	0
ENSRNOG00000000556	chr20	31035729	31044096	+	Nodal	294503	ENSRNOT00000000672	GO:0000122(negative regulation of transcription by RNA polymerase II);GO:0001701(in utero embryonic development);GO:0001702(gastrulation with mouth forming second);GO:0001707(mesoderm formation);GO:0001829(trophectodermal cell differentiation);GO:0001831(trophectodermal cellular morphogenesis);GO:0001842(neural fold formation);GO:0001889(liver development);GO:0001890(placenta development);GO:0001…	04060(Cytokine-cytokine receptor interaction);04350(TGF-beta signaling pathway);04550(Signaling pathways regulating pluripotency of stem cells)	NA	NA	NA	nodal growth differentiation factor [Source:RGD Symbol;Acc:1305994]	protein_coding	0	0	0	0.021668	0.017545	0	0	0	0	0	0	0	4	3	0	0	0	0
ENSRNOG00000000557	chr20	31265483	31303028	+	Ppa1	294504	ENSRNOT00000079584;ENSRNOT00000000674;ENSRNOT00000000673	GO:0000166(nucleotide binding);GO:0000287(magnesium ion binding);GO:0003674(molecular_function);GO:0004427(inorganic diphosphatase activity);GO:0005525(GTP binding);GO:0005575(cellular_component);GO:0005737(cytoplasm);GO:0005783(endoplasmic reticulum);GO:0005794(Golgi apparatus);GO:0005829(cytosol);GO:0006796(phosphate-containing compound metabolic process);GO:0006886(intracellular protein transp…	00190(Oxidative phosphorylation);04141(Protein processing in endoplasmic reticulum);05134(Legionellosis);05134(Legionellosis)	K01507	EC:3.6.1.1	NA	inorganic pyrophosphatase 1 [Source:RGD Symbol;Acc:1589773]	protein_coding	90.4066	90.7828	88.4012	96.9006	97.2236	97.5305	76.7715	71.0422	72.9773	27834	28355	28842	30872	29972	30720	23813	21448	22102
ENSRNOG00000000559	chr20	31234493	31245955	+	Npffr1	64107	ENSRNOT00000000675	GO:0004930(G protein-coupled receptor activity);GO:0005886(plasma membrane);GO:0005929(cilium);GO:0007165(signal transduction);GO:0007186(G protein-coupled receptor signaling pathway);GO:0007218(neuropeptide signaling pathway);GO:0008188(neuropeptide receptor activity);GO:0016020(membrane);GO:0016021(integral component of membrane)	04080(Neuroactive ligand-receptor interaction)	NA	NA	NA	neuropeptide FF receptor 1 [Source:RGD Symbol;Acc:621570]	protein_coding	0	0	0.038962	0	0	0	0	0	0	0	0	4	0	0	0	0	0	0
ENSRNOG00000000560	chr20	31096214	31202514	+	Lrrc20	499430	ENSRNOT00000000676;ENSRNOT00000078719	GO:0005515(protein binding);GO:0005515(protein binding)	NA	NA	NA	NA	leucine rich repeat containing 20 [Source:RGD Symbol;Acc:1566140]	protein_coding	2.48817	2.59871	2.77405	3.00995	3.10254	3.31915	1.97616	1.98573	2.12626	564	597	666	706	704	769	451	441	474
ENSRNOG00000000561	chr20	30938901	30975472	-	Pald1	294508	ENSRNOT00000066794	GO:0004725(protein tyrosine phosphatase activity);GO:0005737(cytoplasm);GO:0005829(cytosol);GO:0035335(peptidyl-tyrosine dephosphorylation)	NA	NA	NA	NA	phosphatase domain containing, paladin 1 [Source:RGD Symbol;Acc:1305933]	protein_coding	4.66262	4.38155	5.2906	1.45031	2.23906	2.1452	2.85044	2.8609	3.41296	1481	1412	1781	477	713	698	913	891	1067
ENSRNOG00000000563	chr20	30812353	30888751	-	Adamts14	309837	ENSRNOT00000090004;ENSRNOT00000063875	GO:0003674(molecular_function);GO:0004222(metalloendopeptidase activity);GO:0005575(cellular_component);GO:0005576(extracellular region);GO:0006508(proteolysis);GO:0008150(biological_process);GO:0008233(peptidase activity);GO:0008237(metallopeptidase activity);GO:0016787(hydrolase activity);GO:0030198(extracellular matrix organization);GO:0030199(collagen fibril organization);GO:0031012(extracell…	NA	NA	NA	NA	ADAM metallopeptidase with thrombospondin type 1 motif, 14 [Source:RGD Symbol;Acc:1308899]	protein_coding	1.44193	1.28777	1.62867	0.709624	0.941862	0.751454	0.630483	0.503486	0.595348	530	480	634	270	347	283	234	182	215
ENSRNOG00000000565	chr20	30699872	30749940	-	Sgpl1	286896	ENSRNOT00000084391;ENSRNOT00000065127	GO:0001553(luteinization);GO:0001570(vasculogenesis);GO:0001822(kidney development);GO:0003824(catalytic activity);GO:0005783(endoplasmic reticulum);GO:0006631(fatty acid metabolic process);GO:0006672(ceramide metabolic process);GO:0006807(nitrogen compound metabolic process);GO:0007283(spermatogenesis);GO:0008117(sphinganine-1-phosphate aldolase activity);GO:0008209(androgen metabolic process);G…	00600(Sphingolipid metabolism);01100(Metabolic pathways);04071(Sphingolipid signaling pathway);04071(Sphingolipid signaling pathway)	K01634	EC:4.1.2.27	NA	sphingosine-1-phosphate lyase 1 [Source:RGD Symbol;Acc:628599]	protein_coding	12.1175	12.9096	11.8415	16.2373	16.0613	15.5756	18.5991	18.3485	19.9993	3819	4127	3954	5294	5068	5021	5904	5669	6199
ENSRNOG00000000566	chr20	30690810	30696476	+	Pcbd1	29700	ENSRNOT00000000687	GO:0004505(phenylalanine 4-monooxygenase activity);GO:0005634(nucleus);GO:0005654(nucleoplasm);GO:0005829(cytosol);GO:0006729(tetrahydrobiopterin biosynthetic process);GO:0008124(4-alpha-hydroxytetrahydrobiopterin dehydratase activity);GO:0042802(identical protein binding)	00790(Folate biosynthesis);01100(Metabolic pathways)	K01724	EC:4.2.1.96	NA	pterin-4 alpha-carbinolamine dehydratase 1 [Source:RGD Symbol;Acc:3263]	protein_coding	4.78352	4.57439	3.20115	4.74306	3.27899	3.85468	1.35632	1.16928	2.68773	330	321	235	339	227	273	95	80	183
ENSRNOG00000000567	chr20	30339673	30406295	-	Unc5b	60630	ENSRNOT00000038537	GO:0005042(netrin receptor activity);GO:0005515(protein binding);GO:0007165(signal transduction);GO:0014068(positive regulation of phosphatidylinositol 3-kinase signaling);GO:0016021(integral component of membrane);GO:0033564(anterior/posterior axon guidance);GO:0038007(netrin-activated signaling pathway);GO:0043524(negative regulation of neuron apoptotic process);GO:2001240(negative regulation o…	04360(Axon guidance)	NA	NA	NA	unc-5 netrin receptor B [Source:RGD Symbol;Acc:621756]	protein_coding	86.7267	84.6654	80.9426	61.9128	53.0507	51.9346	62.5973	62.3279	75.6208	36172	35826	35776	26723	22156	22162	26306	25492	31026
ENSRNOG00000000568	chr20	30287424	30327361	-	Slc29a3	353307	ENSRNOT00000000689	GO:0005337(nucleoside transmembrane transporter activity);GO:0005765(lysosomal membrane);GO:0005794(Golgi apparatus);GO:0015858(nucleoside transport);GO:0016021(integral component of membrane);GO:0043231(intracellular membrane-bounded organelle);GO:1901642(nucleoside transmembrane transport)	05034(Alcoholism)	NA	NA	NA	solute carrier family 29 member 3 [Source:RGD Symbol;Acc:727811]	protein_coding	4.14785	3.99543	4.28191	6.72203	7.89019	7.58766	5.20481	5.0325	5.22979	1218	1190	1332	2042	2319	2278	1539	1449	1510
ENSRNOG00000000569	chr20	29897594	29919998	+	Vsir	690899	ENSRNOT00000057752	GO:0002725(negative regulation of T cell cytokine production);GO:0005886(plasma membrane);GO:0009897(external side of plasma membrane);GO:0010628(positive regulation of gene expression);GO:0010950(positive regulation of endopeptidase activity);GO:0016020(membrane);GO:0016021(integral component of membrane);GO:0019899(enzyme binding);GO:0030335(positive regulation of cell migration);GO:0030509(BMP…	04514(Cell adhesion molecules)	NA	NA	NA	V-set immunoregulatory receptor [Source:RGD Symbol;Acc:1590938]	protein_coding	0.27694	0.170936	0.256344	10.8073	10.9215	12.1435	2.26441	1.8143	1.16061	39	25	38	1553	1519	1726	317	248	159
ENSRNOG00000000571	chr20	29831314	29856875	+	Psap	25524	ENSRNOT00000000696	GO:0002020(protease binding);GO:0005543(phospholipid binding);GO:0005615(extracellular space);GO:0005764(lysosome);GO:0005770(late endosome);GO:0006629(lipid metabolic process);GO:0006665(sphingolipid metabolic process);GO:0007041(lysosomal transport);GO:0042803(protein homodimerization activity);GO:0043231(intracellular membrane-bounded organelle);GO:1903771(positive regulation of beta-galactosi…	00600(Sphingolipid metabolism);04142(Lysosome)	NA	NA	NA	prosaposin [Source:RGD Symbol;Acc:3423]	protein_coding	197.638	186.803	192.62	273.989	299.539	289.56	390.534	395.475	383.564	37686	36138	38923	54066	57193	56489	75030	73947	71947
ENSRNOG00000000572	chr20	29731816	29738506	-	Chst3	84468	ENSRNOT00000000697	GO:0000139(Golgi membrane);GO:0005975(carbohydrate metabolic process);GO:0006790(sulfur compound metabolic process);GO:0008146(sulfotransferase activity);GO:0008459(chondroitin 6-sulfotransferase activity);GO:0016020(membrane);GO:0016021(integral component of membrane);GO:0016740(transferase activity);GO:0030206(chondroitin sulfate biosynthetic process)	00532(Glycosaminoglycan biosynthesis - chondroitin sulfate / dermatan sulfate)	K01020	EC:2.8.2.17	NA	carbohydrate sulfotransferase 3 [Source:RGD Symbol;Acc:620355]	protein_coding	0.875774	0.915519	0.804665	0.222307	0.360912	0.334398	1.47729	1.30625	0.874059	363	385	353	96	150	142	616	531	356
ENSRNOG00000000574	chr20	29577518	29579578	-	AC096404.1		ENSRNOT00000000700	GO:0004129(cytochrome-c oxidase activity);GO:0005740(mitochondrial envelope);GO:0006123(mitochondrial electron transport, cytochrome c to oxygen);GO:1902600(proton transmembrane transport)	NA	NA	NA	NA		protein_coding	0	0	0	0	0	0	0	0.138293	0	0	0	0	0	0	0	0	4	0
ENSRNOG00000000576	chr20	29544629	29558321	-	Anapc16	100360936	ENSRNOT00000000702	GO:0000776(kinetochore);GO:0000777(condensed chromosome kinetochore);GO:0005634(nucleus);GO:0005680(anaphase-promoting complex);GO:0005694(chromosome);GO:0005737(cytoplasm);GO:0005829(cytosol);GO:0007049(cell cycle);GO:0016567(protein ubiquitination);GO:0051301(cell division)	NA	NA	NA	NA	anaphase promoting complex subunit 16 [Source:RGD Symbol;Acc:2321124]	protein_coding	8.86546	9.58385	9.86336	11.5383	11.0076	10.6796	16.2081	18.4923	17.8909	769	844	907	1036	956	948	1417	1573	1527
ENSRNOG00000000579	chr20	42966140	42971838	+	Marcks	25603	ENSRNOT00000000707	GO:0005080(protein kinase C binding);GO:0005516(calmodulin binding);GO:0005737(cytoplasm);GO:0005813(centrosome);GO:0005938(cell cortex);GO:0016020(membrane);GO:0032432(actin filament bundle);GO:0042585(germinal vesicle);GO:0042802(identical protein binding);GO:0051015(actin filament binding);GO:0051017(actin filament bundle assembly);GO:0051764(actin crosslink formation)	04666(Fc gamma R-mediated phagocytosis);05206(MicroRNAs in cancer)	NA	NA	NA	myristoylated alanine rich protein kinase C substrate [Source:RGD Symbol;Acc:3028]	protein_coding	12.3063	13.1237	10.5137	10.1445	10.0508	10.0305	13.6082	13.4298	15.5355	3821	4134	3459	3260	3125	3186	4257	4089	4745
ENSRNOG00000000580	chr20	27575533	27578244	-	Calhm4	499445	ENSRNOT00000000708	NA	NA	NA	NA	NA	calcium homeostasis modulator family member 4 [Source:RGD Symbol;Acc:1595701]	protein_coding	0.072737	0.07076	0.316372	0.163634	0.090989	0.156074	0	0	0	6	6	24	12	7	12	0	0	0
ENSRNOG00000000581	chr20	48503973	48574546	+	Cdc40	361859	ENSRNOT00000064081;ENSRNOT00000087740;ENSRNOT00000077926	GO:0000398(mRNA splicing, via spliceosome);GO:0005515(protein binding);GO:0005654(nucleoplasm);GO:0016607(nuclear speck);GO:0051301(cell division);GO:0071007(U2-type catalytic step 2 spliceosome);GO:0071013(catalytic step 2 spliceosome);GO:0071013(catalytic step 2 spliceosome)	03040(Spliceosome);03040(Spliceosome)	NA	NA	NA	cell division cycle 40 [Source:RGD Symbol;Acc:1307063]	protein_coding	4.08078	4.06224	3.7509	4.92259	4.44153	4.38855	5.79346	4.8072	4.62648	1063	1073	1036	1327	1158	1170	1520	1228	1186
ENSRNOG00000000582	chr20	48739639	48758905	-	Ddo	685325	ENSRNOT00000000710	GO:0003884(D-amino-acid oxidase activity);GO:0005737(cytoplasm);GO:0005777(peroxisome);GO:0005829(cytosol);GO:0006531(aspartate metabolic process);GO:0006533(aspartate catabolic process);GO:0007320(insemination);GO:0007625(grooming behavior);GO:0008445(D-aspartate oxidase activity);GO:0016491(oxidoreductase activity);GO:0019478(D-amino acid catabolic process);GO:0042445(hormone metabolic process)…	00250(Alanine, aspartate and glutamate metabolism);01100(Metabolic pathways);04146(Peroxisome)	K00272	EC:1.4.3.1	NA	D-aspartate oxidase [Source:RGD Symbol;Acc:1595123]	protein_coding	0	0	0	0	0	0	0.098668	0	0.0429	0	0	0	0	0	0	10	0	4
ENSRNOG00000000583	chr20	45458558	45598798	+	Cdk19	309804	ENSRNOT00000000713	GO:0000166(nucleotide binding);GO:0003674(molecular_function);GO:0004672(protein kinase activity);GO:0004693(cyclin-dependent protein serine/threonine kinase activity);GO:0005524(ATP binding);GO:0005634(nucleus);GO:0005829(cytosol);GO:0006468(protein phosphorylation);GO:0008353(RNA polymerase II CTD heptapeptide repeat kinase activity);GO:0016592(mediator complex);GO:0043065(positive regulation o…	NA	K02208	EC:2.7.11.22;EC:2.7.11.23	NA	cyclin-dependent kinase 19 [Source:RGD Symbol;Acc:1305435]	protein_coding	7.02699	6.00348	6.75078	8.1229	7.52668	7.27653	8.5583	8.26717	7.26768	3014	2613	3069	3606	3233	3193	3699	3477	3067
ENSRNOG00000000585	chr20	45384000	45399694	-	Amd1	81640	ENSRNOT00000000715	GO:0001701(in utero embryonic development);GO:0004014(adenosylmethionine decarboxylase activity);GO:0005829(cytosol);GO:0006557(S-adenosylmethioninamine biosynthetic process);GO:0006595(polyamine metabolic process);GO:0006596(polyamine biosynthetic process);GO:0006597(spermine biosynthetic process);GO:0008295(spermidine biosynthetic process);GO:0016829(lyase activity);GO:0016831(carboxy-lyase act…	00270(Cysteine and methionine metabolism);00330(Arginine and proline metabolism);01100(Metabolic pathways)	K01611	EC:4.1.1.50	NA	adenosylmethionine decarboxylase 1 [Source:RGD Symbol;Acc:2104]	protein_coding	26.7824	26.8297	27.0158	36.0979	32.6268	32.4071	29.7496	29.063	28.1199	6304	6408	6739	8793	7690	7805	7056	6709	6512
ENSRNOG00000000586	chr20	45347271	45356358	-	Gtf3c6	361858	ENSRNOT00000000716	GO:0000127(transcription factor TFIIIC complex);GO:0003674(molecular_function);GO:0003677(DNA binding);GO:0005575(cellular_component);GO:0005654(nucleoplasm);GO:0006383(transcription by RNA polymerase III);GO:0008150(biological_process);GO:0016604(nuclear body)	NA	NA	NA	NA	general transcription factor 3C subunit 6 [Source:RGD Symbol;Acc:1307434]	protein_coding	11.3276	11.5382	9.79835	13.3861	14.4874	13.4853	9.87187	10.396	9.58585	1313	1356	1203	1605	1681	1599	1153	1181	1093
ENSRNOG00000000587	chr20	45321405	45342948	-	Rpf2	294436	ENSRNOT00000000717	GO:0000027(ribosomal large subunit assembly);GO:0000463(maturation of LSU-rRNA from tricistronic rRNA transcript (SSU-rRNA, 5.8S rRNA, LSU-rRNA));GO:0000470(maturation of LSU-rRNA);GO:0005634(nucleus);GO:0005654(nucleoplasm);GO:0005694(chromosome);GO:0005730(nucleolus);GO:0006364(rRNA processing);GO:0008097(5S rRNA binding);GO:0019843(rRNA binding);GO:0042273(ribosomal large subunit biogenesis);G…	NA	NA	NA	NA	ribosome production factor 2 homolog [Source:RGD Symbol;Acc:1306906]	protein_coding	11.9102	12.4538	11.6032	16.93	15.3861	15.2621	9.54654	8.49192	9.16696	1106	1173	1142	1627	1430	1450	893	773	837
ENSRNOG00000000588	chr20	45143453	45260119	-	Slc16a10	170566	ENSRNOT00000000718;ENSRNOT00000087226	GO:0005887(integral component of plasma membrane);GO:0006590(thyroid hormone generation);GO:0015173(aromatic amino acid transmembrane transporter activity);GO:0015349(thyroid hormone transmembrane transporter activity);GO:0015801(aromatic amino acid transport);GO:0016020(membrane);GO:0016021(integral component of membrane);GO:0016323(basolateral plasma membrane);GO:0022857(transmembrane transport…	04919(Thyroid hormone signaling pathway);04974(Protein digestion and absorption);04974(Protein digestion and absorption)	NA	NA	NA	solute carrier family 16 member 10 [Source:RGD Symbol;Acc:69197]	protein_coding	0.384722	0.184276	0.261884	0.535161	0.483517	0.462106	0.0474583	0.0705275	0.063675	76	38	55	108	95	93	10	14	13
ENSRNOG00000000589	chr20	45121777	45126062	-	RGD1310495	309809	ENSRNOT00000000720	NA	NA	NA	NA	NA	similar to KIAA1919 protein [Source:RGD Symbol;Acc:1310495]	protein_coding	0.279748	0.174243	0.047529	0.109207	0.165605	0.346526	0.041059	0.218157	0	27	17	5	11	16	34	4	21	0
ENSRNOG00000000590	chr20	45094791	45107555	-	Naglt1	337920	ENSRNOT00000057218	GO:0008643(carbohydrate transport);GO:0016020(membrane);GO:0016021(integral component of membrane);GO:0022857(transmembrane transporter activity);GO:0055085(transmembrane transport)	NA	NA	NA	NA	Na+ dependent glucose transporter 1 [Source:RGD Symbol;Acc:631438]	protein_coding	0.093269	0.092799	0.018902	0.129102	0.141893	0.239941	0	0	0	19	19	4	27	28	49	0	0	0
ENSRNOG00000000593	chr20	44803666	44961382	+	Rev3l	309812	ENSRNOT00000057227;ENSRNOT00000077936	GO:0000166(nucleotide binding);GO:0000724(double-strand break repair via homologous recombination);GO:0003676(nucleic acid binding);GO:0003677(DNA binding);GO:0003887(DNA-directed DNA polymerase activity);GO:0005634(nucleus);GO:0005730(nucleolus);GO:0006281(DNA repair);GO:0016035(zeta DNA polymerase complex);GO:0016740(transferase activity);GO:0016779(nucleotidyltransferase activity);GO:0019985(t…	01524(Platinum drug resistance);03460(Fanconi anemia pathway);03460(Fanconi anemia pathway)	K02350	EC:2.7.7.7	NA	REV3 like, DNA directed polymerase zeta catalytic subunit [Source:RGD Symbol;Acc:1307087]	protein_coding	2.70887	2.56164	2.4841	2.84454	3.07002	2.81276	2.95083	2.69193	2.96798	2181	2092	2119	2369	2475	2316	2393	2125	2350
ENSRNOG00000000595	chr20	44680449	44722872	+	Traf3ip2	361857	ENSRNOT00000000728	GO:0000209(protein polyubiquitination);GO:0001782(B cell homeostasis);GO:0001783(B cell apoptotic process);GO:0002230(positive regulation of defense response to virus by host);GO:0002269(leukocyte activation involved in inflammatory response);GO:0002334(transitional two stage B cell differentiation);GO:0002344(B cell affinity maturation);GO:0002447(eosinophil mediated immunity);GO:0005102(signali…	04218(Cellular senescence);04657(IL-17 signaling pathway)	NA	NA	NA	Traf3 interacting protein 2 [Source:RGD Symbol;Acc:1593240]	protein_coding	6.40059	7.45481	6.47374	14.327	12.7742	13.1858	9.51608	9.93892	7.99238	976	1153	1046	2261	1950	2057	1462	1486	1199
ENSRNOG00000000596	chr20	44436403	44630317	+	Fyn	25150	ENSRNOT00000000733;ENSRNOT00000076859;ENSRNOT00000085987;ENSRNOT00000075922	GO:0000166(nucleotide binding);GO:0000304(response to singlet oxygen);GO:0001664(G protein-coupled receptor binding);GO:0001764(neuron migration);GO:0003015(heart process);GO:0004672(protein kinase activity);GO:0004713(protein tyrosine kinase activity);GO:0004714(transmembrane receptor protein tyrosine kinase activity);GO:0004715(non-membrane spanning protein tyrosine kinase activity);GO:0005102(…	04071(Sphingolipid signaling pathway);04072(Phospholipase D signaling pathway);04360(Axon guidance);04380(Osteoclast differentiation);04510(Focal adhesion);04520(Adherens junction);04611(Platelet activation);04650(Natural killer cell mediated cytotoxicity);04660(T cell receptor signaling pathway);04664(Fc epsilon RI signaling pathway);04725(Cholinergic synapse);05020(Prion disease);05416(Viral my…	K05703	EC:2.7.10.2	NA	FYN proto-oncogene, Src family tyrosine kinase [Source:RGD Symbol;Acc:2641]	protein_coding	7.58775	7.81873	7.6236	8.33949	8.29067	9.10481	8.29263	7.26432	8.60234	2169	2268	2310	2468	2373	2664	2388	2036	2420
ENSRNOG00000000597	chr20	44237491	44255064	-	Ccn6	499461	ENSRNOT00000000735	GO:0005520(insulin-like growth factor binding);GO:0005576(extracellular region);GO:0005615(extracellular space);GO:0005739(mitochondrion);GO:0007165(signal transduction);GO:0008285(negative regulation of cell population proliferation);GO:0016525(negative regulation of angiogenesis);GO:0051881(regulation of mitochondrial membrane potential);GO:1903426(regulation of reactive oxygen species biosynth…	NA	NA	NA	NA	cellular communication network factor 6 [Source:RGD Symbol;Acc:1564120]	protein_coding	0	0	0	0	0.037359	0	0	0	0	0	0	0	0	7	0	0	0	0
ENSRNOG00000000598	chr20	44220840	44238830	+	Tube1	361856	ENSRNOT00000047194	GO:0003924(GTPase activity);GO:0005525(GTP binding);GO:0005874(microtubule);GO:0007017(microtubule-based process)	NA	NA	NA	NA	tubulin, epsilon 1 [Source:RGD Symbol;Acc:1306048]	protein_coding	2.46695	2.12155	2.13297	3.98536	3.46508	3.51692	0.678172	0.530427	0.565532	520	453	476	868	731	758	144	110	118
ENSRNOG00000000599	chr20	44060731	44209614	+	Lama4	309816	ENSRNOT00000000737	GO:0001568(blood vessel development);GO:0005102(signaling receptor binding);GO:0005604(basement membrane);GO:0007155(cell adhesion);GO:0016020(membrane);GO:0030155(regulation of cell adhesion);GO:0030334(regulation of cell migration);GO:0031594(neuromuscular junction);GO:0043083(synaptic cleft);GO:0045995(regulation of embryonic development);GO:0050873(brown fat cell differentiation);GO:0120163(n…	04151(PI3K-Akt signaling pathway);04510(Focal adhesion);04512(ECM-receptor interaction);05143(African trypanosomiasis);05145(Toxoplasmosis);05146(Amoebiasis);05165(Human papillomavirus infection);05200(Pathways in cancer);05222(Small cell lung cancer)	NA	NA	NA	laminin subunit alpha 4 [Source:RGD Symbol;Acc:1560062]	protein_coding	32.9999	32.5895	35.08	33.0515	43.0793	39.4399	31.4915	31.4495	31.2274	14572	14601	16416	15104	19049	17819	14012	13619	13565
ENSRNOG00000000604	chr20	43084870	43108198	-	Hdac2	84577	ENSRNOT00000000742	GO:0000118(histone deacetylase complex);GO:0000122(negative regulation of transcription by RNA polymerase II);GO:0000785(chromatin);GO:0000792(heterochromatin);GO:0000978(RNA polymerase II cis-regulatory region sequence-specific DNA binding);GO:0001103(RNA polymerase II repressing transcription factor binding);GO:0001226(RNA polymerase II transcription corepressor binding);GO:0001975(response to …	04110(Cell cycle);04213(Longevity regulating pathway - multiple species);04330(Notch signaling pathway);04919(Thyroid hormone signaling pathway);05016(Huntington disease);05031(Amphetamine addiction);05034(Alcoholism);05165(Human papillomavirus infection);05169(Epstein-Barr virus infection);05200(Pathways in cancer);05202(Transcriptional misregulation in cancer);05203(Viral carcinogenesis);05206(…	K06067	EC:3.5.1.98	NA	histone deacetylase 2 [Source:RGD Symbol;Acc:619976]	protein_coding	39.3014	38.7092	40.8602	39.5768	36.1807	39.679	38.5886	38.4191	38.6499	6356	6352	7003	6624	5859	6566	6288	6093	6149
ENSRNOG00000000605	chr20	40236437	40545494	+	Hs3st5	294449	ENSRNOT00000000743	GO:0005794(Golgi apparatus);GO:0006477(protein sulfation);GO:0008146(sulfotransferase activity);GO:0008467([heparan sulfate]-glucosamine 3-sulfotransferase 1 activity);GO:0015015(heparan sulfate proteoglycan biosynthetic process, enzymatic modification);GO:0016740(transferase activity);GO:0046596(regulation of viral entry into host cell);GO:0050819(negative regulation of coagulation)	00534(Glycosaminoglycan biosynthesis - heparan sulfate / heparin)	K08104	EC:2.8.2.23	NA	heparan sulfate-glucosamine 3-sulfotransferase 5 [Source:RGD Symbol;Acc:1306379]	protein_coding	0	0	0.016594	0.087358	0.119278	0.033511	0.052301	0.061321	0.152908	0	0	4	21	27	8	12	14	34
ENSRNOG00000000606	chr20	14952213	15334745	-	Pcdh15	690865	ENSRNOT00000067633	GO:0001750(photoreceptor outer segment);GO:0001964(startle response);GO:0002009(morphogenesis of an epithelium);GO:0005509(calcium ion binding);GO:0005737(cytoplasm);GO:0005886(plasma membrane);GO:0005887(integral component of plasma membrane);GO:0007015(actin filament organization);GO:0007155(cell adhesion);GO:0007156(homophilic cell adhesion via plasma membrane adhesion molecules);GO:0007601(vi…	NA	NA	NA	NA	protocadherin related 15 [Source:RGD Symbol;Acc:1590969]	protein_coding	0	0	0	0	0	0	0	0	0	0	0	0	0	0	0	0	0	0
ENSRNOG00000000609	chr20	18457310	18489833	-	Ipmk	171458	ENSRNOT00000000748	GO:0000166(nucleotide binding);GO:0000823(inositol-1,4,5-trisphosphate 6-kinase activity);GO:0000824(inositol tetrakisphosphate 3-kinase activity);GO:0000825(inositol tetrakisphosphate 6-kinase activity);GO:0001841(neural tube formation);GO:0005524(ATP binding);GO:0005634(nucleus);GO:0005654(nucleoplasm);GO:0005737(cytoplasm);GO:0006629(lipid metabolic process);GO:0008440(inositol-1,4,5-trisphosp…	00562(Inositol phosphate metabolism);01100(Metabolic pathways);04070(Phosphatidylinositol signaling system)	K00915	EC:2.7.1.140;EC:2.7.1.151	NA	inositol polyphosphate multikinase [Source:RGD Symbol;Acc:620954]	protein_coding	1.19144	1.42519	1.13638	1.55258	1.6173	1.65114	2.17398	2.01258	1.88487	477	579	482	643	649	676	877	790	742
ENSRNOG00000000610	chr20	18493538	18506912	+	Cisd1	294362	ENSRNOT00000000749	GO:0005739(mitochondrion);GO:0005741(mitochondrial outer membrane);GO:0016020(membrane);GO:0016021(integral component of membrane);GO:0032473(cytoplasmic side of mitochondrial outer membrane);GO:0042802(identical protein binding);GO:0043231(intracellular membrane-bounded organelle);GO:0043457(regulation of cellular respiration);GO:0046872(metal ion binding);GO:0051536(iron-sulfur cluster binding)…	NA	NA	NA	NA	CDGSH iron sulfur domain 1 [Source:RGD Symbol;Acc:1309529]	protein_coding	34.2614	36.0105	34.833	42.9314	35.9444	37.9661	37.3726	40.9475	32.4309	1850	1973	1993	2399	1943	2097	2033	2168	1723
ENSRNOG00000000611	chr20	18547370	18580291	+	Ube2d1	361831	ENSRNOT00000000750	GO:0000151(ubiquitin ligase complex);GO:0000209(protein polyubiquitination);GO:0004842(ubiquitin-protein transferase activity);GO:0005737(cytoplasm);GO:0006511(ubiquitin-dependent protein catabolic process);GO:0031398(positive regulation of protein ubiquitination);GO:0032991(protein-containing complex);GO:0061630(ubiquitin protein ligase activity);GO:0061631(ubiquitin conjugating enzyme activity)…	04120(Ubiquitin mediated proteolysis);04141(Protein processing in endoplasmic reticulum)	K06689	EC:2.3.2.23	NA	ubiquitin-conjugating enzyme E2D 1 [Source:RGD Symbol;Acc:1307886]	protein_coding	6.37569	5.38209	4.06304	4.65129	5.04846	5.91389	5.42743	5.96142	5.19788	644	552	435	487	511	612	553	591	517
ENSRNOG00000000613	chr20	18594037	18606151	+	Tfam	83474	ENSRNOT00000000753	GO:0001018(mitochondrial promoter sequence-specific DNA binding);GO:0003682(chromatin binding);GO:0005739(mitochondrion);GO:0005759(mitochondrial matrix);GO:0006390(mitochondrial transcription);GO:0006391(transcription initiation from mitochondrial promoter);GO:0032991(protein-containing complex);GO:0033108(mitochondrial respiratory chain complex assembly);GO:0034246(mitochondrial transcription f…	04371(Apelin signaling pathway);05016(Huntington disease)	NA	NA	HMG	transcription factor A, mitochondrial [Source:RGD Symbol;Acc:620682]	protein_coding	8.28664	9.64689	7.99458	15.2219	14.8468	14.0244	9.02533	7.7877	7.24427	936	1105	957	1778	1678	1620	1027	862	805
ENSRNOG00000000614	chr20	18780605	18940408	+	Bicc1	361832	ENSRNOT00000000754;ENSRNOT00000080846	GO:0001822(kidney development);GO:0003676(nucleic acid binding);GO:0003723(RNA binding);GO:0005515(protein binding);GO:0005737(cytoplasm);GO:0007275(multicellular organism development);GO:0007368(determination of left/right symmetry);GO:0007507(heart development);GO:0090090(negative regulation of canonical Wnt signaling pathway);GO:0090090(negative regulation of canonical Wnt signaling pathway)	NA	NA	NA	NA	BicC family RNA binding protein 1 [Source:RGD Symbol;Acc:1307459]	protein_coding	31.5922	32.1561	31.7528	50.4931	57.4904	57.4846	28.1376	26.0485	24.9437	12204	12603	12998	20185	22237	22718	10951	9868	9479
ENSRNOG00000000618	chr6	88447749	88917070	-	Mdga2	314180	ENSRNOT00000000767	GO:0005515(protein binding);GO:0016020(membrane)	NA	NA	NA	NA	MAM domain containing glycosylphosphatidylinositol anchor 2 [Source:RGD Symbol;Acc:735131]	protein_coding	0.283601	0.265115	0.222229	0.236106	0.337682	0.15504	0.377755	0.402756	0.390898	65	62	54	56	78	37	87	91	88
ENSRNOG00000000620	X	118742313	118749159	+	AABR07041078.1		ENSRNOT00000045110	NA	NA	NA	NA	NA		protein_coding	0	0	0	0.035187	0	0	0	0	0	0	0	0	4	0	0	0	0	0
ENSRNOG00000000622	chr10	40208223	40211975	+	Hint1	690660	ENSRNOT00000000772	GO:0003824(catalytic activity)	NA	NA	NA	NA	histidine triad nucleotide binding protein 1 [Source:RGD Symbol;Acc:1593411]	protein_coding	53.8901	60.3585	58.9781	81.0581	73.2957	77.021	54.3207	59.1366	54.3907	2361	2683	2739	3675	3216	3453	2398	2541	2344
ENSRNOG00000000632	chr20	20576377	20591509	+	Cdk1	54237	ENSRNOT00000000783;ENSRNOT00000086806;ENSRNOT00000081113	GO:0000086(G2/M transition of mitotic cell cycle);GO:0000166(nucleotide binding);GO:0000278(mitotic cell cycle);GO:0000307(cyclin-dependent protein kinase holoenzyme complex);GO:0003682(chromatin binding);GO:0004672(protein kinase activity);GO:0004674(protein serine/threonine kinase activity);GO:0004693(cyclin-dependent protein serine/threonine kinase activity);GO:0005515(protein binding);GO:0005…	04110(Cell cycle);04114(Oocyte meiosis);04115(p53 signaling pathway);04218(Cellular senescence);04540(Gap junction);04914(Progesterone-mediated oocyte maturation);05170(Human immunodeficiency virus 1 infection);05203(Viral carcinogenesis);05203(Viral carcinogenesis)	K02087	EC:2.7.11.22;EC:2.7.11.23	NA	cyclin-dependent kinase 1 [Source:RGD Symbol;Acc:2319]	protein_coding	41.9351	40.4527	38.1195	72.5494	69.1607	69.1588	8.55968	4.99316	5.76281	4395	4301	4234	7868	7258	7414	905	514	596
ENSRNOG00000000633	chr20	20638579	20713128	-	Rhobtb1	309722	ENSRNOT00000000784;ENSRNOT00000087085	GO:0003924(GTPase activity);GO:0005515(protein binding);GO:0005525(GTP binding);GO:0005856(cytoskeleton);GO:0005886(plasma membrane);GO:0005938(cell cortex);GO:0007015(actin filament organization);GO:0007163(establishment or maintenance of cell polarity);GO:0007264(small GTPase mediated signal transduction);GO:0008360(regulation of cell shape);GO:0019901(protein kinase binding);GO:0030865(cortica…	04120(Ubiquitin mediated proteolysis);04120(Ubiquitin mediated proteolysis)	NA	NA	NA	Rho-related BTB domain containing 1 [Source:RGD Symbol;Acc:1306871]	protein_coding	1.91459	1.63491	1.87221	1.35389	1.5205	1.25782	1.28302	1.46141	1.83699	728	631	754	533	580	489	492	545	687
ENSRNOG00000000634	chr20	21316826	21426034	+	Cabcoco1	361834	ENSRNOT00000000785	GO:0005509(calcium ion binding);GO:0005737(cytoplasm);GO:0005813(centrosome);GO:0036126(sperm flagellum)	NA	NA	NA	NA	ciliary associated calcium binding coiled-coil 1 [Source:RGD Symbol;Acc:1306739]	protein_coding	0	0	0	0.040303	0	0.027907	0	0.049527	0.042399	0	0	0	4	0	3	0	5	4
ENSRNOG00000000635	chr20	21564975	21874792	+	Arid5b	309728	ENSRNOT00000076758;ENSRNOT00000000787;ENSRNOT00000076069	NA	NA	NA	NA	NA	AT-rich interaction domain 5B [Source:RGD Symbol;Acc:1311735]	processed_transcript	40.1769	38.5268	39.8782	51.0541	53.489	54.5771	29.5226	27.3407	28.4276	10664	10375	11217	14022	14215	14820	7895	7116	7423
ENSRNOG00000000636	chr20	21932878	22004279	-	Rtkn2	309729	ENSRNOT00000068778;ENSRNOT00000086250	GO:0005634(nucleus);GO:0005737(cytoplasm);GO:0005886(plasma membrane);GO:0007165(signal transduction);GO:0008284(positive regulation of cell population proliferation);GO:0030097(hemopoiesis);GO:0051092(positive regulation of NF-kappaB transcription factor activity);GO:1901224(positive regulation of NIK/NF-kappaB signaling);GO:2001243(negative regulation of intrinsic apoptotic signaling pathway);G…	NA	NA	NA	NA	rhotekin 2 [Source:RGD Symbol;Acc:1304834]	protein_coding	2.55068	2.58692	2.61977	5.45891	5.43768	5.13335	1.16853	1.07286	1.21361	672	691	731	1486	1433	1382	310	278	314
ENSRNOG00000000638	chr20	22060224	22086108	+	Zfp365	499425	ENSRNOT00000057992	GO:0000723(telomere maintenance);GO:0005813(centrosome);GO:0010569(regulation of double-strand break repair via homologous recombination);GO:0010977(negative regulation of neuron projection development);GO:0021687(cerebellar molecular layer morphogenesis);GO:0034451(centriolar satellite);GO:0043231(intracellular membrane-bounded organelle);GO:0048714(positive regulation of oligodendrocyte differe…	NA	NA	NA	NA	zinc finger protein 365 [Source:RGD Symbol;Acc:1565986]	protein_coding	3.55447	3.64196	3.10206	6.46712	5.37514	5.63987	4.7708	4.39567	4.58106	1335	1387	1234	2513	2021	2166	1805	1618	1692
ENSRNOG00000000639	chr20	22447994	22449176	+	Ado	309732	ENSRNOT00000000791	NA	00430(Taurine and hypotaurine metabolism);01100(Metabolic pathways)	K10712	EC:1.13.11.19	NA	2-aminoethanethiol dioxygenase [Source:RGD Symbol;Acc:1308233]	pseudogene	3.86445	4.21911	4.27928	3.34083	4.13732	4.34673	2.91572	2.64076	2.2172	340	376	399	304	364	391	259	228	192
ENSRNOG00000000640	chr20	22454463	22459025	-	Egr2	114090	ENSRNOT00000000792	GO:0000976(transcription regulatory region sequence-specific DNA binding);GO:0000978(RNA polymerase II cis-regulatory region sequence-specific DNA binding);GO:0000981(DNA-binding transcription factor activity, RNA polymerase II-specific);GO:0001102(RNA polymerase II activating transcription factor binding);GO:0001228(DNA-binding transcription activator activity, RNA polymerase II-specific);GO:000…	04625(C-type lectin receptor signaling pathway);05161(Hepatitis B);05166(Human T-cell leukemia virus 1 infection);05203(Viral carcinogenesis)	NA	NA	zf-C2H2	early growth response 2 [Source:RGD Symbol;Acc:621608]	protein_coding	3.63332	2.73872	3.10051	4.17639	4.99389	4.14771	1.57593	1.6483	2.87787	873	668	789	1038	1201	1019	382	389	680
ENSRNOG00000000641	chr20	22728208	22746474	+	Nrbf2	58839	ENSRNOT00000000794	GO:0005737(cytoplasm);GO:0006914(autophagy);GO:0034976(response to endoplasmic reticulum stress);GO:0035032(phosphatidylinositol 3-kinase complex, class III);GO:0043550(regulation of lipid kinase activity)	04140(Autophagy - animal);05010(Alzheimer disease);05014(Amyotrophic lateral sclerosis);05016(Huntington disease);05017(Spinocerebellar ataxia);05022(Pathways of neurodegeneration - multiple diseases)	NA	NA	NA	nuclear receptor binding factor 2 [Source:RGD Symbol;Acc:61937]	protein_coding	5.60215	4.55011	4.52647	7.82611	7.02261	7.98797	6.56712	6.80085	7.15378	732	603	627	1058	918	1067	864	871	919
ENSRNOG00000000645	chr20	22913694	22999010	+	Reep3	294375	ENSRNOT00000067920	GO:0005789(endoplasmic reticulum membrane);GO:0005881(cytoplasmic microtubule);GO:0006998(nuclear envelope organization);GO:0007084(mitotic nuclear envelope reassembly);GO:0008017(microtubule binding);GO:0016020(membrane);GO:0016021(integral component of membrane);GO:0071782(endoplasmic reticulum tubular network);GO:0071786(endoplasmic reticulum tubular network organization)	NA	NA	NA	NA	receptor accessory protein 3 [Source:RGD Symbol;Acc:1560401]	protein_coding	25.5348	25.3772	23.3613	29.4948	28.6147	29.0494	35.2953	35.6358	35.1298	9223	9299	8942	11024	10349	10734	12844	12621	12481
ENSRNOG00000000648	chr20	22751743	22882672	-	Jmjd1c	171120	ENSRNOT00000000804	NA	05202(Transcriptional misregulation in cancer)	NA	NA	NA	jumonji domain containing 1C [Source:RGD Symbol;Acc:708458]	protein_coding	8.96918	9.01645	9.34274	9.83056	10.0343	9.10642	11.1608	10.8407	11.0731	5570	5681	6149	6318	6240	5786	6983	6602	6765
ENSRNOG00000000653	chr13	53750473	53870428	-	Nr5a2	60349	ENSRNOT00000000812	GO:0000976(transcription regulatory region sequence-specific DNA binding);GO:0000978(RNA polymerase II cis-regulatory region sequence-specific DNA binding);GO:0001228(DNA-binding transcription activator activity, RNA polymerase II-specific);GO:0003677(DNA binding);GO:0003682(chromatin binding);GO:0003700(DNA-binding transcription factor activity);GO:0004879(nuclear receptor activity);GO:0005543(p…	04950(Maturity onset diabetes of the young)	NA	NA	SF-like	nuclear receptor subfamily 5, group A, member 2 [Source:RGD Symbol;Acc:68353]	protein_coding	0	0	0	0.021075	0.007309	0	0	0	0	0	0	0	8	3	0	0	0	0
ENSRNOG00000000655	chr13	55061562	55173692	-	Ptprc	24699	ENSRNOT00000064785	GO:0002244(hematopoietic progenitor cell differentiation);GO:0002639(positive regulation of immunoglobulin production);GO:0004725(protein tyrosine phosphatase activity);GO:0005515(protein binding);GO:0005886(plasma membrane);GO:0006469(negative regulation of protein kinase activity);GO:0006470(protein dephosphorylation);GO:0006933(negative regulation of cell adhesion involved in substrate-bound c…	04514(Cell adhesion molecules);04660(T cell receptor signaling pathway);04666(Fc gamma R-mediated phagocytosis);05132(Salmonella infection);05340(Primary immunodeficiency)	K06478	EC:3.1.3.48	NA	protein tyrosine phosphatase, receptor type, C [Source:RGD Symbol;Acc:3451]	protein_coding	0	0	0	0	0.01946	0	0	0	0	0	0	0	0	8	0	0	0	0
ENSRNOG00000000657	chr13	55488531	55561750	-	Nek7	360850	ENSRNOT00000090162;ENSRNOT00000000817	GO:0004672(protein kinase activity);GO:0005524(ATP binding);GO:0005634(nucleus);GO:0005654(nucleoplasm);GO:0005737(cytoplasm);GO:0006468(protein phosphorylation);GO:0032212(positive regulation of telomere maintenance via telomerase);GO:0051973(positive regulation of telomerase activity);GO:1904355(positive regulation of telomere capping);GO:1904355(positive regulation of telomere capping)	04621(NOD-like receptor signaling pathway);04621(NOD-like receptor signaling pathway)	K20876	EC:2.7.11.1	NA	NIMA-related kinase 7 [Source:RGD Symbol;Acc:1311160]	protein_coding	25.5258	26.2277	27.5817	20.5136	20.3288	22.3672	34.6354	34.2092	34.7238	2088	2176	2391	1736	1665	1872	2854	2744	2794
ENSRNOG00000000658	chr12	48127149	48238887	-	Acacb	116719	ENSRNOT00000078868	GO:0000166(nucleotide binding);GO:0003824(catalytic activity);GO:0003989(acetyl-CoA carboxylase activity);GO:0005524(ATP binding);GO:0005634(nucleus);GO:0005739(mitochondrion);GO:0006084(acetyl-CoA metabolic process);GO:0006629(lipid metabolic process);GO:0006631(fatty acid metabolic process);GO:0006633(fatty acid biosynthetic process);GO:0008152(metabolic process);GO:0009374(biotin binding);GO:0…	00061(Fatty acid biosynthesis);00620(Pyruvate metabolism);00640(Propanoate metabolism);01100(Metabolic pathways);04152(AMPK signaling pathway);04910(Insulin signaling pathway);04920(Adipocytokine signaling pathway);04922(Glucagon signaling pathway);04931(Insulin resistance)	K01946	EC:2.1.3.15;EC:6.3.4.14;EC:6.4.1.2	NA	acetyl-CoA carboxylase beta [Source:RGD Symbol;Acc:620500]	protein_coding	0.0821502	0.0762042	0.0784358	0.0434546	0.0401375	0.0638338	0.0687509	0.0419766	0.0797781	57	54	58	31	28	45	48	29	54
ENSRNOG00000000661	chr12	50285278	50314406	-	Hps4	304555	ENSRNOT00000079256;ENSRNOT00000000824	GO:0003674(molecular_function);GO:0005085(guanyl-nucleotide exchange factor activity);GO:0005575(cellular_component);GO:0005737(cytoplasm);GO:0005764(lysosome);GO:0005765(lysosomal membrane);GO:0006605(protein targeting);GO:0006996(organelle organization);GO:0007040(lysosome organization);GO:0007596(blood coagulation);GO:0008150(biological_process);GO:0016020(membrane);GO:0016192(vesicle-mediated…	NA	NA	NA	NA	HPS4, biogenesis of lysosomal organelles complex 3 subunit 2 [Source:RGD Symbol;Acc:1308070]	protein_coding	2.93243	2.39952	2.74094	3.4154	3.38628	4.08829	4.62891	4.61652	4.61094	634	526	628	764	733	903	1008	978	980
ENSRNOG00000000662	chr12	50315933	50321144	+	Srrd	288717	ENSRNOT00000000826	GO:0005634(nucleus);GO:0005737(cytoplasm);GO:0007017(microtubule-based process);GO:0042752(regulation of circadian rhythm);GO:0070453(regulation of heme biosynthetic process)	NA	NA	NA	NA	SRR1 domain containing [Source:RGD Symbol;Acc:1562579]	protein_coding	3.36569	3.63537	3.59245	4.76487	4.2994	4.4857	5.54084	4.71866	4.63195	186	203	210	272	237	253	308	255	251
ENSRNOG00000000663	chr12	50320821	50333052	-	Tfip11	288718	ENSRNOT00000000828	GO:0000390(spliceosomal complex disassembly);GO:0000781(chromosome, telomeric region);GO:0003676(nucleic acid binding);GO:0005681(spliceosomal complex);GO:0005730(nucleolus);GO:0016607(nuclear speck);GO:0031012(extracellular matrix);GO:0031333(negative regulation of protein-containing complex assembly);GO:0032091(negative regulation of protein binding);GO:0071008(U2-type post-mRNA release spliceo…	NA	NA	NA	NA	tuftelin interacting protein 11 [Source:RGD Symbol;Acc:1311449]	protein_coding	8.46835	9.30437	8.58128	10.1008	12.0506	11.0916	10.2604	9.7827	9.83701	2201	2453	2363	2716	3136	2949	2686	2493	2515
ENSRNOG00000000664	chr12	50343086	50383496	-	Tpst2	288719	ENSRNOT00000000831	GO:0005783(endoplasmic reticulum);GO:0006478(peptidyl-tyrosine sulfation);GO:0008476(protein-tyrosine sulfotransferase activity);GO:0042803(protein homodimerization activity)	NA	K01021	EC:2.8.2.20	NA	tyrosylprotein sulfotransferase 2 [Source:RGD Symbol;Acc:1305331]	protein_coding	64.4396	62.5566	60.6174	25.0519	26.5839	27.6197	36.5785	39.3128	37.3546	8345	8219	8319	3358	3448	3660	4773	4993	4759
ENSRNOG00000000665	chr12	51280150	51341716	-	Pitpnb	114561	ENSRNOT00000052202;ENSRNOT00000066892	GO:0005548(phospholipid transporter activity);GO:0006890(retrograde vesicle-mediated transport, Golgi to endoplasmic reticulum);GO:0008525(phosphatidylcholine transporter activity);GO:0008526(phosphatidylinositol transfer activity);GO:0015914(phospholipid transport);GO:0031210(phosphatidylcholine binding);GO:0035091(phosphatidylinositol binding);GO:0120009(intermembrane lipid transfer);GO:0120019…	NA	NA	NA	NA	phosphatidylinositol transfer protein, beta [Source:RGD Symbol;Acc:620143]	protein_coding	43.9225	42.4735	42.6916	46.6353	43.9556	43.7429	47.3395	49.2166	49.2675	5604	5498	5773	6157	5616	5710	6085	6157	6183
ENSRNOG00000000692	chr12	48246569	48254822	-	Ung	304577	ENSRNOT00000056865	GO:0003684(damaged DNA binding);GO:0004844(uracil DNA N-glycosylase activity);GO:0005634(nucleus);GO:0005739(mitochondrion);GO:0006281(DNA repair);GO:0006284(base-excision repair);GO:0006974(cellular response to DNA damage stimulus);GO:0016446(somatic hypermutation of immunoglobulin genes);GO:0016447(somatic recombination of immunoglobulin gene segments);GO:0016787(hydrolase activity);GO:0016799(…	03410(Base excision repair);05340(Primary immunodeficiency)	K03648	EC:3.2.2.27	NA	uracil-DNA glycosylase [Source:RGD Symbol;Acc:1307200]	protein_coding	3.68529	4.41151	4.15628	8.79408	8.82663	7.89964	3.51635	3.67256	3.21562	513	623	613	1267	1230	1125	493	502	441
ENSRNOG00000000693	chr12	48292273	48351084	+	Svop	171442	ENSRNOT00000000874	GO:0016020(membrane);GO:0016021(integral component of membrane);GO:0022857(transmembrane transporter activity);GO:0055085(transmembrane transport)	NA	NA	NA	NA	SV2 related protein [Source:RGD Symbol;Acc:620277]	protein_coding	0	0	0	0	0.0400902	0	0	0	0	0	0	0	0	8	0	0	0	0
ENSRNOG00000000695	chr12	48403797	48446977	+	Ssh1	304580	ENSRNOT00000044751	GO:0000902(cell morphogenesis);GO:0003779(actin binding);GO:0004721(phosphoprotein phosphatase activity);GO:0004725(protein tyrosine phosphatase activity);GO:0005737(cytoplasm);GO:0005886(plasma membrane);GO:0006470(protein dephosphorylation);GO:0008138(protein tyrosine/serine/threonine phosphatase activity);GO:0016311(dephosphorylation);GO:0016791(phosphatase activity);GO:0030036(actin cytoskele…	04360(Axon guidance);04810(Regulation of actin cytoskeleton)	K05766	EC:3.1.3.16;EC:3.1.3.48	NA	slingshot protein phosphatase 1 [Source:RGD Symbol;Acc:1306038]	protein_coding	8.43827	8.33901	8.20142	9.31899	11.0029	11.2683	7.87259	7.58854	6.52737	2179	2185	2244	2490	2845	2977	2048	1922	1658
ENSRNOG00000000697	chr12	48481750	48554052	+	Coro1c	501841	ENSRNOT00000000886	GO:0001755(neural crest cell migration);GO:0001932(regulation of protein phosphorylation);GO:0001933(negative regulation of protein phosphorylation);GO:0005515(protein binding);GO:0005856(cytoskeleton);GO:0007015(actin filament organization);GO:0010008(endosome membrane);GO:0010632(regulation of epithelial cell migration);GO:0010633(negative regulation of epithelial cell migration);GO:0010762(reg…	NA	NA	NA	NA	coronin 1C [Source:RGD Symbol;Acc:1564490]	protein_coding	111.698	118.531	111.585	79.8685	80.5105	78.1998	87.4914	88.8377	86.732	28299	30467	29959	20941	20425	20270	22334	22071	21616
ENSRNOG00000000699	chr12	48577905	48579196	+	Selplg	363930	ENSRNOT00000000888	NA	04514(Cell adhesion molecules);05150(Staphylococcus aureus infection)	NA	NA	NA	selectin P ligand [Source:RGD Symbol;Acc:1307971]	protein_coding	0	0.146236	0.066119	0.135552	0.231174	0.039788	0	0	0	0	14	7	14	22	4	0	0	0
ENSRNOG00000000700	chr12	48598647	48605704	+	Tmem119	304581	ENSRNOT00000000889	GO:0001503(ossification);GO:0001649(osteoblast differentiation);GO:0001934(positive regulation of protein phosphorylation);GO:0001958(endochondral ossification);GO:0003674(molecular_function);GO:0005575(cellular_component);GO:0005783(endoplasmic reticulum);GO:0005886(plasma membrane);GO:0007283(spermatogenesis);GO:0008150(biological_process);GO:0010628(positive regulation of gene expression);GO:0…	NA	NA	NA	NA	transmembrane protein 119 [Source:RGD Symbol;Acc:1307573]	protein_coding	35.4033	40.1464	34.1451	46.1558	48.5973	49.0319	47.7187	46.6604	40.2646	5697	6554	5823	7686	7830	8072	7737	7363	6374
ENSRNOG00000000701	chr12	48621454	48627297	-	Iscu	288740	ENSRNOT00000000890	GO:0005506(iron ion binding);GO:0005737(cytoplasm);GO:0005739(mitochondrion);GO:0005759(mitochondrial matrix);GO:0005829(cytosol);GO:0006879(cellular iron ion homeostasis);GO:0008198(ferrous iron binding);GO:0016226(iron-sulfur cluster assembly);GO:0051536(iron-sulfur cluster binding);GO:0051537(2 iron, 2 sulfur cluster binding);GO:0051539(4 iron, 4 sulfur cluster binding);GO:0060090(molecular ad…	NA	NA	NA	NA	iron-sulfur cluster assembly enzyme [Source:RGD Symbol;Acc:1309562]	protein_coding	25.2112	23.254	25.5567	26.6861	30.8943	25.9443	37.8428	37.1844	27.8713	1730	1619	1859	1895	2123	1822	2616	2502	1882
ENSRNOG00000000702	chr12	48628278	48656096	+	Sart3	304582	ENSRNOT00000000891	GO:0000244(spliceosomal tri-snRNP complex assembly);GO:0000387(spliceosomal snRNP assembly);GO:0000398(mRNA splicing, via spliceosome);GO:0000902(cell morphogenesis);GO:0003674(molecular_function);GO:0003676(nucleic acid binding);GO:0003723(RNA binding);GO:0005515(protein binding);GO:0005575(cellular_component);GO:0005634(nucleus);GO:0005654(nucleoplasm);GO:0005691(U6atac snRNP);GO:0005737(cytopl…	NA	NA	NA	NA	spliceosome associated factor 3, U4/U6 recycling protein [Source:RGD Symbol;Acc:1311646]	protein_coding	9.48589	8.95073	8.51825	11.5037	12.3584	11.1233	7.54333	7.2762	7.07509	2664	2551	2535	3344	3476	3196	2135	2004	1955
ENSRNOG00000000704	chr12	48789261	48793553	+	Cmklr1	60669	ENSRNOT00000000893	GO:0004930(G protein-coupled receptor activity);GO:0005886(plasma membrane);GO:0006935(chemotaxis);GO:0007165(signal transduction);GO:0007186(G protein-coupled receptor signaling pathway);GO:0010759(positive regulation of macrophage chemotaxis);GO:0016020(membrane);GO:0016021(integral component of membrane);GO:0032088(negative regulation of NF-kappaB transcription factor activity);GO:0032695(nega…	NA	NA	NA	NA	chemerin chemokine-like receptor 1 [Source:RGD Symbol;Acc:69359]	protein_coding	63.3281	60.992	64.2707	19.7284	22.3534	22.1836	69.447	73.0141	82.7619	11897	11625	12795	3836	4205	4264	13145	13451	15295
ENSRNOG00000000708	chr12	49328977	49395125	+	Sgsm1	288743	ENSRNOT00000000898	GO:0005096(GTPase activator activity);GO:0005737(cytoplasm);GO:0005829(cytosol);GO:0006886(intracellular protein transport);GO:0030659(cytoplasmic vesicle membrane);GO:0031267(small GTPase binding);GO:0045944(positive regulation of transcription by RNA polymerase II);GO:0090630(activation of GTPase activity)	NA	NA	NA	NA	small G protein signaling modulator 1 [Source:RGD Symbol;Acc:1308178]	protein_coding	0	0.007653	0	0	0	0	0	0	0	0	4	0	0	0	0	0	0	0
ENSRNOG00000000713	chr11	2785908	2786363	-	AABR07033045.1		ENSRNOT00000000903	NA	NA	NA	NA	NA		processed_pseudogene	0.841139	0.432003	1.08468	0.680371	0.530124	1.17586	1.12053	1.60631	1.90828	29	15	39	24	18	41	39	54	64
ENSRNOG00000000715	chr11	2645865	2662579	+	Pou1f1	25517	ENSRNOT00000000905	GO:0000981(DNA-binding transcription factor activity, RNA polymerase II-specific);GO:0001085(RNA polymerase II transcription factor binding);GO:0001102(RNA polymerase II activating transcription factor binding);GO:0003677(DNA binding);GO:0003700(DNA-binding transcription factor activity);GO:0005634(nucleus);GO:0005654(nucleoplasm);GO:0005829(cytosol);GO:0006355(regulation of transcription, DNA-te…	04935(Growth hormone synthesis, secretion and action)	NA	NA	Pou	POU class 1 homeobox 1 [Source:RGD Symbol;Acc:3367]	protein_coding	0	0.022162	0	0	0	0	0	0	0	0	4	0	0	0	0	0	0	0
ENSRNOG00000000716	chr11	1982113	1983513	-	Htr1f	60448	ENSRNOT00000000907	GO:0004930(G protein-coupled receptor activity);GO:0004993(G protein-coupled serotonin receptor activity);GO:0005886(plasma membrane);GO:0005887(integral component of plasma membrane);GO:0007165(signal transduction);GO:0007186(G protein-coupled receptor signaling pathway);GO:0007193(adenylate cyclase-inhibiting G protein-coupled receptor signaling pathway);GO:0016020(membrane);GO:0016021(integral…	04024(cAMP signaling pathway);04080(Neuroactive ligand-receptor interaction);04726(Serotonergic synapse);04742(Taste transduction)	NA	NA	NA	5-hydroxytryptamine receptor 1F [Source:RGD Symbol;Acc:71083]	protein_coding	0.324788	0.249382	0.273098	0.175623	0.019072	0.111998	1.05635	0.674968	1.18437	34	27	31	19	2	12	111	69	122
ENSRNOG00000000718	chr11	1896209	1915587	+	Cggbp1	288353	ENSRNOT00000000909	GO:0000122(negative regulation of transcription by RNA polymerase II);GO:0003690(double-stranded DNA binding);GO:0005634(nucleus);GO:0005654(nucleoplasm);GO:0006357(regulation of transcription by RNA polymerase II);GO:0010468(regulation of gene expression);GO:0040029(regulation of gene expression, epigenetic);GO:0042802(identical protein binding);GO:0090579(dsDNA loop formation);GO:0140297(DNA-bi…	NA	NA	NA	NA	CGG triplet repeat binding protein 1 [Source:RGD Symbol;Acc:1308129]	protein_coding	13.5032	12.8771	13.3048	13.9078	12.1082	13.007	15.8361	16.0322	16.6402	4303	4163	4493	4586	3863	4240	5084	5010	5216
ENSRNOG00000000720	chr11	1814294	1819094	-	MGC95208	304176	ENSRNOT00000000911	GO:0005634(nucleus);GO:0006915(apoptotic process);GO:0043065(positive regulation of apoptotic process)	NA	NA	NA	NA	similar to 4930453N24Rik protein [Source:RGD Symbol;Acc:1359320]	protein_coding	3.38839	4.48666	3.84988	5.46514	6.20755	4.85713	4.62323	3.46056	3.79291	371	499	447	620	681	544	510	372	409
ENSRNOG00000000723	chr20	4892702	4896991	-	RT1-CE5	309607	ENSRNOT00000060980;ENSRNOT00000080987	GO:0000139(Golgi membrane);GO:0001916(positive regulation of T cell mediated cytotoxicity);GO:0002476(antigen processing and presentation of endogenous peptide antigen via MHC class Ib);GO:0002477(antigen processing and presentation of exogenous peptide antigen via MHC class Ib);GO:0002725(negative regulation of T cell cytokine production);GO:0002728(negative regulation of natural killer cell cyt…	04144(Endocytosis);04145(Phagosome);04218(Cellular senescence);04514(Cell adhesion molecules);04612(Antigen processing and presentation);04940(Type I diabetes mellitus);05163(Human cytomegalovirus infection);05165(Human papillomavirus infection);05166(Human T-cell leukemia virus 1 infection);05167(Kaposi sarcoma-associated herpesvirus infection);05168(Herpes simplex virus 1 infection);05169(Epste…	NA	NA	NA	RT1 class I, locus CE5 [Source:RGD Symbol;Acc:1595868]	protein_coding;retained_intron	5.89016	6.64733	6.15558	12.6106	10.5078	10.6463	17.522	18.6215	17.4133	809	926	896	1790	1443	1494	2420	2504	2349
ENSRNOG00000000728	chr20	295250	310380	+	Clic2	294141	ENSRNOT00000000955	GO:0003674(molecular_function);GO:0004602(glutathione peroxidase activity);GO:0005244(voltage-gated ion channel activity);GO:0005254(chloride channel activity);GO:0005515(protein binding);GO:0005575(cellular_component);GO:0005634(nucleus);GO:0005654(nucleoplasm);GO:0005737(cytoplasm);GO:0005829(cytosol);GO:0005886(plasma membrane);GO:0006749(glutathione metabolic process);GO:0006811(ion transport…	NA	NA	NA	NA	chloride intracellular channel 2 [Source:RGD Symbol;Acc:1306580]	protein_coding	4.51893	5.2881	5.18213	13.7477	14.7753	16.4608	33.313	30.0768	21.5467	437	518	531	1374	1429	1626	3240	2847	2046
ENSRNOG00000000729	chr20	237506	284943	+	Tmlhe	170898	ENSRNOT00000076655;ENSRNOT00000076901;ENSRNOT00000049573	GO:0005506(iron ion binding);GO:0005739(mitochondrion);GO:0016491(oxidoreductase activity);GO:0045329(carnitine biosynthetic process);GO:0050353(trimethyllysine dioxygenase activity);GO:0055114(obsolete oxidation-reduction process);GO:0055114(obsolete oxidation-reduction process)	00310(Lysine degradation);01100(Metabolic pathways);01100(Metabolic pathways)	K00474	EC:1.14.11.8	NA	trimethyllysine hydroxylase, epsilon [Source:RGD Symbol;Acc:620629]	protein_coding	8.04324	9.27524	7.71958	7.6571	7.00648	8.19954	8.17364	8.56962	9.06892	892	1043	907	878	778	930	914	933	990
ENSRNOG00000000748	chr20	844996	845493	+	AABR07044273.1		ENSRNOT00000000975	NA	NA	NA	NA	NA		processed_pseudogene	94.0444	88.4947	86.3667	51.4528	49.3499	48.1183	72.9124	70.9824	74.4754	3478	3320	3385	1969	1828	1821	2717	2574	2710
ENSRNOG00000000763	chr20	1814661	1818800	-	RT1-M3-1	24747	ENSRNOT00000000990;ENSRNOT00000080622;ENSRNOT00000088763	GO:0001916(positive regulation of T cell mediated cytotoxicity);GO:0002237(response to molecule of bacterial origin);GO:0002287(alpha-beta T cell activation involved in immune response);GO:0002476(antigen processing and presentation of endogenous peptide antigen via MHC class Ib);GO:0002477(antigen processing and presentation of exogenous peptide antigen via MHC class Ib);GO:0002481(antigen proce…	04144(Endocytosis);04145(Phagosome);04218(Cellular senescence);04514(Cell adhesion molecules);04612(Antigen processing and presentation);04940(Type I diabetes mellitus);05163(Human cytomegalovirus infection);05165(Human papillomavirus infection);05166(Human T-cell leukemia virus 1 infection);05167(Kaposi sarcoma-associated herpesvirus infection);05168(Herpes simplex virus 1 infection);05169(Epste…	NA	NA	NA	RT1 class Ib, locus M3, gene 1 [Source:RGD Symbol;Acc:3494]	protein_coding;retained_intron	1.67915	2.1783	2.01542	4.66389	5.53676	4.84452	4.74798	6.17841	5.46798	232	306	296	666	765	684	659	835	742
ENSRNOG00000000774	chr20	1955359	1984802	-	Gabbr1	81657	ENSRNOT00000088396;ENSRNOT00000051634;ENSRNOT00000040232;ENSRNOT00000085050;ENSRNOT00000090937;ENSRNOT00000084582;ENSRNOT00000087524;ENSRNOT00000090936;ENSRNOT00000082545;ENSRNOT00000089485;ENSRNOT00000078531;ENSRNOT00000079445	GO:0001649(osteoblast differentiation);GO:0004888(transmembrane signaling receptor activity);GO:0004930(G protein-coupled receptor activity);GO:0004965(G protein-coupled GABA receptor activity);GO:0005515(protein binding);GO:0005615(extracellular space);GO:0005737(cytoplasm);GO:0005789(endoplasmic reticulum membrane);GO:0005886(plasma membrane);GO:0005887(integral component of plasma membrane);GO…	04024(cAMP signaling pathway);04080(Neuroactive ligand-receptor interaction);04727(GABAergic synapse);04742(Taste transduction);04915(Estrogen signaling pathway);04929(GnRH secretion);05032(Morphine addiction);05032(Morphine addiction)	NA	NA	NA	gamma-aminobutyric acid type B receptor subunit 1 [Source:RGD Symbol;Acc:621537]	protein_coding;nonsense_mediated_decay;retained_intron;processed_transcript	10.0977	9.98086	10.374	7.66327	8.10359	7.85902	8.9482	10.4553	11.513	5058	5071	5505	3973	4063	4026	4515	5134	5672
ENSRNOG00000000775	chr20	2004052	2014286	+	Mog	24558	ENSRNOT00000001008	GO:0007155(cell adhesion);GO:0016020(membrane);GO:0016021(integral component of membrane)	NA	NA	NA	NA	myelin oligodendrocyte glycoprotein [Source:RGD Symbol;Acc:3102]	protein_coding	3.62744	4.08343	4.089	3.47757	3.38378	3.90081	3.89974	3.84656	3.86598	425	486	508	422	397	468	461	442	446
ENSRNOG00000000777	chr20	3176107	3179818	+	RT1-S3	294228	ENSRNOT00000001036;ENSRNOT00000082116	GO:0001815(positive regulation of antibody-dependent cellular cytotoxicity);GO:0001916(positive regulation of T cell mediated cytotoxicity);GO:0002250(adaptive immune response);GO:0002476(antigen processing and presentation of endogenous peptide antigen via MHC class Ib);GO:0002477(antigen processing and presentation of exogenous peptide antigen via MHC class Ib);GO:0002489(antigen processing and…	04144(Endocytosis);04145(Phagosome);04218(Cellular senescence);04514(Cell adhesion molecules);04612(Antigen processing and presentation);04940(Type I diabetes mellitus);05163(Human cytomegalovirus infection);05165(Human papillomavirus infection);05166(Human T-cell leukemia virus 1 infection);05167(Kaposi sarcoma-associated herpesvirus infection);05168(Herpes simplex virus 1 infection);05169(Epste…	NA	NA	NA	RT1 class Ib, locus S3 [Source:RGD Symbol;Acc:735037]	protein_coding	2.09817	2.96076	2.34614	13.9445	7.71565	6.41998	4.50304	3.25532	2.01034	276	395	327	1895	1015	863	596	420	260
ENSRNOG00000000778	chr20	2077072	2088389	-	Znrd1as1	499401	ENSRNOT00000080381;ENSRNOT00000089216;ENSRNOT00000086937;ENSRNOT00000077991;ENSRNOT00000001011;ENSRNOT00000085106;ENSRNOT00000090910;ENSRNOT00000088308;ENSRNOT00000091225;ENSRNOT00000092691;ENSRNOT00000083413	NA	NA	NA	NA	NA	ZNRD1 antisense RNA 1 [Source:RGD Symbol;Acc:1564067]	processed_transcript;protein_coding;retained_intron	0.897229	0.92127	0.85331	1.18345	1.11887	1.05882	1.72637	1.81294	1.91237	213	222	215	290	265	257	410	418	443
ENSRNOG00000000779	chr20	2088533	2092436	+	Znrd1		ENSRNOT00000001012;ENSRNOT00000079021;ENSRNOT00000087098;ENSRNOT00000077405;ENSRNOT00000085900	GO:0003676(nucleic acid binding);GO:0006351(transcription, DNA-templated);GO:0006379(mRNA cleavage);GO:0008270(zinc ion binding);GO:0008270(zinc ion binding)	03020(RNA polymerase);03020(RNA polymerase)	NA	NA	NA	zinc ribbon domain containing 1 [Source:RGD Symbol;Acc:1303114]	protein_coding;nonsense_mediated_decay;retained_intron	4.88866	5.39168	5.04216	6.75644	6.92748	5.67724	5.15103	4.97131	5.0396	424	475	465	606	603	504	451	424	432
ENSRNOG00000000780	chr20	2094931	2098433	+	Ppp1r11	294207	ENSRNOT00000001013;ENSRNOT00000078362;ENSRNOT00000088757	GO:0004865(protein serine/threonine phosphatase inhibitor activity);GO:0006511(ubiquitin-dependent protein catabolic process);GO:0032515(negative regulation of phosphoprotein phosphatase activity);GO:0061630(ubiquitin protein ligase activity);GO:0061630(ubiquitin protein ligase activity)	NA	NA	NA	NA	protein phosphatase 1, regulatory (inhibitor) subunit 11 [Source:RGD Symbol;Acc:1303163]	protein_coding;processed_transcript	16.0797	18.2914	16.3758	18.6669	19.2528	19.518	21.7513	19.7918	20.7817	2294	2648	2476	2756	2751	2850	3127	2770	2917
ENSRNOG00000000781	chr20	2098375	2103864	-	Rnf39	171387	ENSRNOT00000001014;ENSRNOT00000084548;ENSRNOT00000080122	GO:0005515(protein binding);GO:0005515(protein binding)	NA	NA	NA	NA	ring finger protein 39 [Source:RGD Symbol;Acc:628854]	protein_coding;processed_transcript	0.239198	0.240121	0.349292	0.215909	0.359507	0.469557	0.423268	0.500167	0.588555	44	45	67	41	65	87	77	88	103
ENSRNOG00000000782	chr20	2182941	2191640	-	Trim10	294210	ENSRNOT00000001016	GO:0003674(molecular_function);GO:0005515(protein binding);GO:0005575(cellular_component);GO:0005737(cytoplasm);GO:0008150(biological_process);GO:0008270(zinc ion binding);GO:0010468(regulation of gene expression);GO:0016567(protein ubiquitination);GO:0030218(erythrocyte differentiation);GO:0045087(innate immune response);GO:0046597(negative regulation of viral entry into host cell);GO:0046872(me…	NA	NA	NA	NA	tripartite motif-containing 10 [Source:RGD Symbol;Acc:1359438]	protein_coding	0	0.056677	0.097727	0.108829	0.240435	0.13897	0.051432	0.029672	0.046513	0	10	18	20	42	25	10	6	8
ENSRNOG00000000785	chr20	2500689	2514546	+	Trim39	309591	ENSRNOT00000001021;ENSRNOT00000077291;ENSRNOT00000079307;ENSRNOT00000084559;ENSRNOT00000086884;ENSRNOT00000087695;ENSRNOT00000092094;ENSRNOT00000091981	GO:0005515(protein binding);GO:0005634(nucleus);GO:0005739(mitochondrion);GO:0005829(cytosol);GO:0007095(mitotic G2 DNA damage checkpoint);GO:0008270(zinc ion binding);GO:0032435(negative regulation of proteasomal ubiquitin-dependent protein catabolic process);GO:0042802(identical protein binding);GO:0043124(negative regulation of I-kappaB kinase/NF-kappaB signaling);GO:0046872(metal ion binding)…	NA	K12015	EC:2.3.2.27	NA	tripartite motif-containing 39 [Source:RGD Symbol;Acc:1303115]	protein_coding;processed_transcript;nonsense_mediated_decay;retained_intron	2.71216	2.55619	2.55033	2.96131	2.94714	2.70154	2.62628	2.54418	2.56026	1023	979	1020	1155	1112	1041	999	942	949
ENSRNOG00000000786	chr20	2515520	2517498	+	Rpp21	406230	ENSRNOT00000001024;ENSRNOT00000083622;ENSRNOT00000081091;ENSRNOT00000081695;ENSRNOT00000091967;ENSRNOT00000081304;ENSRNOT00000085221;ENSRNOT00000078880	GO:0001682(tRNA 5'-leader removal);GO:0003674(molecular_function);GO:0004526(ribonuclease P activity);GO:0005575(cellular_component);GO:0005655(nucleolar ribonuclease P complex);GO:0008033(tRNA processing);GO:0008150(biological_process);GO:0030681(multimeric ribonuclease P complex);GO:0033204(ribonuclease P RNA binding);GO:0042493(response to drug);GO:0090501(RNA phosphodiester bond hydrolysis);G…	03013(RNA transport);03013(RNA transport)	K03540	EC:3.1.26.5	NA	ribonuclease P/MRP subunit p21 [Source:RGD Symbol;Acc:1303090]	protein_coding;nonsense_mediated_decay;retained_intron	7.90109	8.78014	7.5243	9.34695	8.23644	8.45156	6.47312	7.16458	6.18745	1001	1126	1009	1225	1044	1094	826	890	771
ENSRNOG00000000787	chr20	3242470	3249189	+	AABR07044364.1		ENSRNOT00000078110	GO:0002476(antigen processing and presentation of endogenous peptide antigen via MHC class Ib);GO:0005615(extracellular space);GO:0009897(external side of plasma membrane);GO:0016020(membrane);GO:0016021(integral component of membrane)	NA	NA	NA	NA	RT1 class I histocompatibility antigen, AA alpha chain-like [Source:NCBI gene;Acc:100909797]	protein_coding	1.62191	1.39386	1.46976	3.11995	2.58816	2.74146	0.210753	0.107795	0	111	97	107	221	178	192	15	8	0
ENSRNOG00000000795	chr20	3167079	3170945	+	RT1-N3	24750	ENSRNOT00000001035	GO:0002476(antigen processing and presentation of endogenous peptide antigen via MHC class Ib);GO:0005615(extracellular space);GO:0009897(external side of plasma membrane);GO:0016020(membrane);GO:0016021(integral component of membrane)	04144(Endocytosis);04145(Phagosome);04218(Cellular senescence);04514(Cell adhesion molecules);04612(Antigen processing and presentation);04940(Type I diabetes mellitus);05163(Human cytomegalovirus infection);05165(Human papillomavirus infection);05166(Human T-cell leukemia virus 1 infection);05167(Kaposi sarcoma-associated herpesvirus infection);05168(Herpes simplex virus 1 infection);05169(Epste…	NA	NA	NA	RT1 class Ib, locus N3 [Source:RGD Symbol;Acc:1598370]	protein_coding	5.66999	5.83467	5.50699	14.2931	11.2583	12.5542	4.11216	3.08512	4.17461	763	796	785	1988	1516	1727	557	407	552
ENSRNOG00000000796	chr20	28027054	28076664	+	Ranbp2	294429	ENSRNOT00000071386	GO:0000413(protein peptidyl-prolyl isomerization);GO:0001975(response to amphetamine);GO:0003755(peptidyl-prolyl cis-trans isomerase activity);GO:0005096(GTPase activator activity);GO:0005515(protein binding);GO:0005635(nuclear envelope);GO:0005642(annulate lamellae);GO:0005643(nuclear pore);GO:0005654(nucleoplasm);GO:0005737(cytoplasm);GO:0005739(mitochondrion);GO:0006111(regulation of gluconeog…	03013(RNA transport);05014(Amyotrophic lateral sclerosis)	NA	NA	NA	RAN binding protein 2 [Source:RGD Symbol;Acc:1560047]	protein_coding	20.1993	20.8166	21.3358	21.2253	20.6499	22.054	20.8364	19.9038	18.6618	15414	16117	17254	16762	15779	17218	16021	14894	14009
ENSRNOG00000000798	chr20	3287506	3299580	-	Gnl1	309593	ENSRNOT00000090999;ENSRNOT00000050373;ENSRNOT00000083617;ENSRNOT00000078699	GO:0000166(nucleotide binding);GO:0003924(GTPase activity);GO:0005525(GTP binding);GO:0006974(cellular response to DNA damage stimulus);GO:0006974(cellular response to DNA damage stimulus)	NA	NA	NA	NA	G protein nucleolar 1 [Source:RGD Symbol;Acc:1303051]	protein_coding;retained_intron	10.2343	10.9613	11.2959	13.697	13.5295	13.5529	11.4296	10.4148	9.34495	4092	4447	4786	5668	5417	5545	4605	4085	3676
ENSRNOG00000000799	chr20	3309899	3322825	+	Abcf1	85493	ENSRNOT00000001049;ENSRNOT00000081403;ENSRNOT00000078355	GO:0000166(nucleotide binding);GO:0005524(ATP binding);GO:0005634(nucleus);GO:0005635(nuclear envelope);GO:0005654(nucleoplasm);GO:0005737(cytoplasm);GO:0005829(cytosol);GO:0005840(ribosome);GO:0006412(translation);GO:0006413(translational initiation);GO:0008494(translation activator activity);GO:0016887(ATPase activity);GO:0042626(ATPase-coupled transmembrane transporter activity);GO:0042788(pol…	NA	NA	NA	NA	ATP binding cassette subfamily F member 1 [Source:RGD Symbol;Acc:620286]	protein_coding;processed_transcript;retained_intron	25.059	28.5104	26.9305	36.4742	36.9958	37.6471	28.0911	27.3533	28.022	6810	7860	7755	10257	10066	10466	7691	7290	7491
ENSRNOG00000000800	chr20	35257985	35450513	-	Man1a1	294410	ENSRNOT00000087342;ENSRNOT00000057422;ENSRNOT00000085465	GO:0000139(Golgi membrane);GO:0004571(mannosyl-oligosaccharide 1,2-alpha-mannosidase activity);GO:0005509(calcium ion binding);GO:0005783(endoplasmic reticulum);GO:0005793(endoplasmic reticulum-Golgi intermediate compartment);GO:0005794(Golgi apparatus);GO:0005829(cytosol);GO:0005975(carbohydrate metabolic process);GO:0006491(N-glycan processing);GO:0008152(metabolic process);GO:0016020(membrane)…	00510(N-Glycan biosynthesis);00513(Various types of N-glycan biosynthesis);01100(Metabolic pathways);04141(Protein processing in endoplasmic reticulum);04141(Protein processing in endoplasmic reticulum)	K01230	EC:3.2.1.113	NA	mannosidase, alpha, class 1A, member 1 [Source:RGD Symbol;Acc:1310891]	protein_coding	7.55441	7.51452	7.34862	14.6816	17.0136	16.3995	11.677	10.7471	9.51174	3280	3309	3380	6595	7394	7282	5106	4574	4061
ENSRNOG00000000801	chr20	37587687	37589198	+	Msl3l2	309790	ENSRNOT00000001050	GO:0000123(histone acetyltransferase complex);GO:0003677(DNA binding);GO:0005634(nucleus);GO:0006325(chromatin organization);GO:0006342(chromatin silencing);GO:0006355(regulation of transcription, DNA-templated);GO:0016573(histone acetylation);GO:0016575(histone deacetylation);GO:0035267(NuA4 histone acetyltransferase complex);GO:0043967(histone H4 acetylation);GO:0043968(histone H2A acetylation)…	NA	NA	NA	NA	male-specific lethal 3-like 2 (Drosophila) [Source:RGD Symbol;Acc:1308699]	protein_coding	2.74069	2.84992	3.84034	3.24714	4.13063	3.37979	1.75345	2.77925	2.20801	308	325	457	378	465	389	199	306	244
ENSRNOG00000000802	chr20	37465278	37700937	-	Tbc1d32	100359595	ENSRNOT00000001051	GO:0001822(kidney development);GO:0002088(lens development in camera-type eye);GO:0003406(retinal pigment epithelium development);GO:0007224(smoothened signaling pathway);GO:0007368(determination of left/right symmetry);GO:0007507(heart development);GO:0021532(neural tube patterning);GO:0021915(neural tube development);GO:0042733(embryonic digit morphogenesis);GO:0043010(camera-type eye developme…	NA	NA	NA	NA	TBC1 domain family, member 32 [Source:RGD Symbol;Acc:2323599]	protein_coding	1.34521	1.08373	1.27106	1.33023	1.3477	1.41293	1.12261	1.05287	0.838432	391	320	392	400	392	420	329	300	240
ENSRNOG00000000804	chr20	3344870	3350927	+	Mrps18b	294230	ENSRNOT00000001058;ENSRNOT00000081904;ENSRNOT00000081673;ENSRNOT00000087613;ENSRNOT00000089978;ENSRNOT00000091461	GO:0003735(structural constituent of ribosome);GO:0005654(nucleoplasm);GO:0005739(mitochondrion);GO:0005763(mitochondrial small ribosomal subunit);GO:0005840(ribosome);GO:0006412(translation);GO:0030054(cell junction);GO:0032543(mitochondrial translation);GO:0032543(mitochondrial translation)	05203(Viral carcinogenesis);05203(Viral carcinogenesis)	NA	NA	NA	mitochondrial ribosomal protein S18B [Source:RGD Symbol;Acc:1302998]	protein_coding;retained_intron;processed_transcript	10.7291	10.1202	10.4765	15.2887	14.8518	13.5964	13.7739	13.2504	12.8817	1772	1696	1832	2609	2454	2294	2289	2143	2090
ENSRNOG00000000805	chr20	37876650	37889089	+	Gja1	24392	ENSRNOT00000001054	GO:0000132(establishment of mitotic spindle orientation);GO:0000139(Golgi membrane);GO:0001649(osteoblast differentiation);GO:0001701(in utero embryonic development);GO:0001764(neuron migration);GO:0001937(negative regulation of endothelial cell proliferation);GO:0001947(heart looping);GO:0002070(epithelial cell maturation);GO:0002088(lens development in camera-type eye);GO:0002544(chronic inflam…	04540(Gap junction);05412(Arrhythmogenic right ventricular cardiomyopathy)	NA	NA	NA	gap junction protein, alpha 1 [Source:RGD Symbol;Acc:2690]	protein_coding	83.1402	83.6627	83.8813	133.689	136.305	135.106	61.6877	56.7357	62.3583	19304	19708	20640	32124	31691	32095	14432	12918	14243
ENSRNOG00000000808	chr20	38935820	38963309	+	Hsf2	64441	ENSRNOT00000001059	GO:0000977(RNA polymerase II transcription regulatory region sequence-specific DNA binding);GO:0000978(RNA polymerase II cis-regulatory region sequence-specific DNA binding);GO:0001162(RNA polymerase II intronic transcription regulatory region sequence-specific DNA binding);GO:0001228(DNA-binding transcription activator activity, RNA polymerase II-specific);GO:0003677(DNA binding);GO:0003700(DNA-…	NA	NA	NA	HSF	heat shock transcription factor 2 [Source:RGD Symbol;Acc:68395]	protein_coding	7.32533	7.3664	7.35121	8.04684	8.34521	7.52224	9.1519	7.9516	8.7047	1385	1413	1473	1574	1580	1455	1743	1474	1619
ENSRNOG00000000809	chr20	3351303	3364565	+	Atat1	361789	ENSRNOT00000080419;ENSRNOT00000001065;ENSRNOT00000086503;ENSRNOT00000089667;ENSRNOT00000080158;ENSRNOT00000079253;ENSRNOT00000091735;ENSRNOT00000082345;ENSRNOT00000079738;ENSRNOT00000078758;ENSRNOT00000086216;ENSRNOT00000082342;ENSRNOT00000087295;ENSRNOT00000079654;ENSRNOT00000090225	GO:0004468(lysine N-acetyltransferase activity, acting on acetyl phosphate as donor);GO:0005737(cytoplasm);GO:0005794(Golgi apparatus);GO:0005819(spindle);GO:0005829(cytosol);GO:0005856(cytoskeleton);GO:0005874(microtubule);GO:0005905(clathrin-coated pit);GO:0005925(focal adhesion);GO:0007283(spermatogenesis);GO:0016020(membrane);GO:0016740(transferase activity);GO:0016746(transferase activity, t…	NA	K19573	EC:2.3.1.108	NA	alpha tubulin acetyltransferase 1 [Source:RGD Symbol;Acc:1303066]	protein_coding;processed_transcript;retained_intron	2.93739	2.66284	2.86452	3.35994	3.5322	3.63803	2.92122	3.55604	3.07757	1098	1012	1134	1298	1324	1392	1104	1302	1134
ENSRNOG00000000811	chr20	40618128	40712592	+	Pkib	24678	ENSRNOT00000001075	GO:0004860(protein kinase inhibitor activity);GO:0004862(cAMP-dependent protein kinase inhibitor activity);GO:0006469(negative regulation of protein kinase activity);GO:0016301(kinase activity);GO:0016310(phosphorylation);GO:0032212(positive regulation of telomere maintenance via telomerase);GO:0051973(positive regulation of telomerase activity);GO:1904355(positive regulation of telomere capping)…	NA	NA	NA	NA	cAMP-dependent protein kinase inhibitor beta [Source:RGD Symbol;Acc:3335]	protein_coding	0	0	0	0	0	0	0	0	0	0	0	0	0	0	0	0	0	0
ENSRNOG00000000812	chr20	3364814	3368923	+	RGD1302996	294231	ENSRNOT00000001077;ENSRNOT00000085761;ENSRNOT00000082425;ENSRNOT00000084723;ENSRNOT00000091149	NA	NA	NA	NA	NA	RIKEN cDNA 2310061I04 gene [Source:MGI Symbol;Acc:MGI:1916912]	protein_coding;retained_intron	2.23303	1.91142	1.68496	2.43689	1.97985	2.396	3.59701	3.19677	2.88653	414	360	333	469	369	455	671	582	527
ENSRNOG00000000815	chr20	40778927	40800868	+	Smpdl3a	294422	ENSRNOT00000001081	GO:0004767(sphingomyelin phosphodiesterase activity);GO:0005576(extracellular region);GO:0005615(extracellular space);GO:0006685(sphingomyelin catabolic process);GO:0008081(phosphoric diester hydrolase activity);GO:0008270(zinc ion binding);GO:0009143(nucleoside triphosphate catabolic process);GO:0016787(hydrolase activity);GO:0046872(metal ion binding)	NA	NA	NA	NA	sphingomyelin phosphodiesterase, acid-like 3A [Source:RGD Symbol;Acc:1359277]	protein_coding	0.83023	0.931549	0.79018	3.06689	3.05857	2.46669	1.89718	1.38902	1.3011	110	126	111	420	406	334	253	181	170
ENSRNOG00000000816	chr20	3372413	3397039	-	Ppp1r18	361790	ENSRNOT00000082999;ENSRNOT00000001084;ENSRNOT00000085259	GO:0019902(phosphatase binding);GO:0019902(phosphatase binding)	NA	NA	NA	NA	protein phosphatase 1, regulatory subunit 18 [Source:RGD Symbol;Acc:1309543]	protein_coding	36.8717	37.1553	35.2346	33.5426	33.4843	33.9411	27.8072	27.9984	26.7194	7777	7950	7875	7322	7073	7325	5909	5791	5544
ENSRNOG00000000818	chr20	3397834	3401276	-	Nrm	361791	ENSRNOT00000089257;ENSRNOT00000078451;ENSRNOT00000001085	GO:0005635(nuclear envelope);GO:0031965(nuclear membrane);GO:0031965(nuclear membrane)	NA	NA	NA	NA	nurim [Source:RGD Symbol;Acc:1302966]	protein_coding	5.71463	5.53852	5.86075	9.69444	10.4983	10.2225	2.19937	2.21202	1.55429	695	682	754	1217	1275	1268	270	264	186
ENSRNOG00000000823	chr20	27832932	27879759	+	Gcc2	309798	ENSRNOT00000001092	GO:0005654(nucleoplasm);GO:0005794(Golgi apparatus);GO:0005802(trans-Golgi network);GO:0005829(cytosol);GO:0006622(protein targeting to lysosome);GO:0016020(membrane);GO:0031023(microtubule organizing center organization);GO:0034067(protein localization to Golgi apparatus);GO:0034453(microtubule anchoring);GO:0034499(late endosome to Golgi transport);GO:0042147(retrograde transport, endosome to G…	05132(Salmonella infection)	NA	NA	NA	GRIP and coiled-coil domain containing 2 [Source:RGD Symbol;Acc:1305732]	protein_coding	4.02494	3.955	3.93677	4.62346	4.66313	4.64584	3.78185	3.86437	3.41575	1969	1963	2041	2341	2285	2326	1864	1854	1644
ENSRNOG00000000824	chr20	27703732	27782586	-	Dse	365583	ENSRNOT00000088287;ENSRNOT00000001093	GO:0005783(endoplasmic reticulum);GO:0005794(Golgi apparatus);GO:0016020(membrane);GO:0016021(integral component of membrane);GO:0016853(isomerase activity);GO:0030204(chondroitin sulfate metabolic process);GO:0030205(dermatan sulfate metabolic process);GO:0030208(dermatan sulfate biosynthetic process);GO:0047757(chondroitin-glucuronate 5-epimerase activity);GO:0047757(chondroitin-glucuronate 5-e…	00532(Glycosaminoglycan biosynthesis - chondroitin sulfate / dermatan sulfate);01100(Metabolic pathways);01100(Metabolic pathways)	K01794	EC:5.1.3.19	NA	dermatan sulfate epimerase [Source:RGD Symbol;Acc:1305079]	protein_coding	26.3375	28.5061	28.8928	37.7162	37.3311	40.8941	28.9631	28.5773	28.5896	8582	9424	9977	12719	12180	13633	9509	9132	9165
ENSRNOG00000000825	chr20	27651312	27657983	-	Calhm5	294431	ENSRNOT00000057313	GO:0005261(cation channel activity);GO:0005887(integral component of plasma membrane);GO:0006811(ion transport);GO:0016020(membrane);GO:0016021(integral component of membrane);GO:0034220(ion transmembrane transport);GO:0098655(cation transmembrane transport)	NA	NA	NA	NA	calcium homeostasis modulator family member 5 [Source:RGD Symbol;Acc:1310405]	protein_coding	0.361883	0.455391	0.416439	1.65395	1.4864	1.57609	0.700122	0.752949	0.752168	62	79	76	292	254	275	120	126	126
ENSRNOG00000000826	chr20	3427880	3438396	-	Flot1	64665	ENSRNOT00000083657;ENSRNOT00000090039;ENSRNOT00000077092;ENSRNOT00000001098;ENSRNOT00000082523;ENSRNOT00000091945	GO:0001765(membrane raft assembly);GO:0001819(positive regulation of cytokine production);GO:0001931(uropod);GO:0001934(positive regulation of protein phosphorylation);GO:0002020(protease binding);GO:0002090(regulation of receptor internalization);GO:0005515(protein binding);GO:0005768(endosome);GO:0005769(early endosome);GO:0005815(microtubule organizing center);GO:0005886(plasma membrane);GO:00…	04910(Insulin signaling pathway);04910(Insulin signaling pathway)	NA	NA	NA	flotillin 1 [Source:RGD Symbol;Acc:70991]	retained_intron;protein_coding;nonsense_mediated_decay	12.196	11.7812	12.3016	10.093	11.1888	10.4164	22.7923	24.9979	24.9353	2587	2534	2766	2218	2376	2261	4870	5197	5200
ENSRNOG00000000827	chr20	3438798	3440002	-	Ier3	294235	ENSRNOT00000001099;ENSRNOT00000080822;ENSRNOT00000084981	GO:0001562(response to protozoan);GO:0003085(negative regulation of systemic arterial blood pressure);GO:0005634(nucleus);GO:0005739(mitochondrion);GO:0006282(regulation of DNA repair);GO:0007095(mitotic G2 DNA damage checkpoint);GO:0008630(intrinsic apoptotic signaling pathway in response to DNA damage);GO:0016020(membrane);GO:0016021(integral component of membrane);GO:0043066(negative regulatio…	NA	NA	NA	NA	immediate early response 3 [Source:RGD Symbol;Acc:1303321]	protein_coding	60.8421	59.4402	57.5026	91.2151	78.5108	78.1865	52.5312	45.1461	38.414	5793	5741	5801	8987	7485	7616	5039	4215	3598
ENSRNOG00000000831	chr20	3582742	3588375	+	Gtf2h4	294236	ENSRNOT00000083556;ENSRNOT00000001103	GO:0000438(core TFIIH complex portion of holo TFIIH complex);GO:0000439(transcription factor TFIIH core complex);GO:0001671(ATPase activator activity);GO:0003690(double-stranded DNA binding);GO:0005634(nucleus);GO:0005669(transcription factor TFIID complex);GO:0005675(transcription factor TFIIH holo complex);GO:0006281(DNA repair);GO:0006289(nucleotide-excision repair);GO:0006366(transcription by…	03022(Basal transcription factors);03420(Nucleotide excision repair);05203(Viral carcinogenesis);05203(Viral carcinogenesis)	NA	NA	NA	general transcription factor 2H subunit 4 [Source:RGD Symbol;Acc:1303309]	retained_intron;protein_coding	3.05954	3.00764	2.78066	3.85921	3.25491	3.88445	3.70336	3.11847	4.1442	437	436	421	570	466	568	533	437	582
ENSRNOG00000000833	chr20	3588497	3599514	+	Vars2	309596	ENSRNOT00000048103;ENSRNOT00000091232	GO:0000166(nucleotide binding);GO:0002161(aminoacyl-tRNA editing activity);GO:0004812(aminoacyl-tRNA ligase activity);GO:0004832(valine-tRNA ligase activity);GO:0005524(ATP binding);GO:0006418(tRNA aminoacylation for protein translation);GO:0006438(valyl-tRNA aminoacylation);GO:0006438(valyl-tRNA aminoacylation)	00970(Aminoacyl-tRNA biosynthesis);00970(Aminoacyl-tRNA biosynthesis)	K01873	EC:6.1.1.9	NA	valyl-tRNA synthetase 2, mitochondrial [Source:RGD Symbol;Acc:1303122]	protein_coding;retained_intron	2.52848	2.41378	2.46392	3.02833	3.47954	3.44992	2.14642	1.70809	2.00225	803	778	829	995	1105	1120	687	532	625
ENSRNOG00000000836	chr20	4861335	4863198	-	Ltb	361795	ENSRNOT00000001108	GO:0005125(cytokine activity);GO:0005164(tumor necrosis factor receptor binding);GO:0005515(protein binding);GO:0005615(extracellular space);GO:0006955(immune response);GO:0007165(signal transduction);GO:0010467(gene expression);GO:0016020(membrane);GO:0016021(integral component of membrane);GO:0032735(positive regulation of interleukin-12 production);GO:0043120(tumor necrosis factor binding);GO:…	04060(Cytokine-cytokine receptor interaction);04064(NF-kappa B signaling pathway);05323(Rheumatoid arthritis)	NA	NA	NA	lymphotoxin beta [Source:RGD Symbol;Acc:1303162]	protein_coding	0	0	0.0176549	0	0	0.0390069	0.0185688	0	0	0	0	2	0	0	4	2	0	0
ENSRNOG00000000837	chr20	4855829	4858447	+	Tnf	24835	ENSRNOT00000001110	GO:0005164(tumor necrosis factor receptor binding);GO:0005515(protein binding);GO:0006955(immune response);GO:0016020(membrane)	01523(Antifolate resistance);04010(MAPK signaling pathway);04060(Cytokine-cytokine receptor interaction);04061(Viral protein interaction with cytokine and cytokine receptor);04064(NF-kappa B signaling pathway);04071(Sphingolipid signaling pathway);04150(mTOR signaling pathway);04210(Apoptosis);04217(Necroptosis);04350(TGF-beta signaling pathway);04380(Osteoclast differentiation);04612(Antigen pro…	NA	NA	NA	tumor necrosis factor [Source:RGD Symbol;Acc:3876]	protein_coding	0	0	0	0.045987	0.02441	0.027271	0.007036	0	0	0	0	0	6	4	4	1	0	0
ENSRNOG00000000838	chr20	4852496	4854677	+	Lta	25008	ENSRNOT00000088936;ENSRNOT00000001111	GO:0002876(positive regulation of chronic inflammatory response to antigenic stimulus);GO:0002925(positive regulation of humoral immune response mediated by circulating immunoglobulin);GO:0005164(tumor necrosis factor receptor binding);GO:0005515(protein binding);GO:0006955(immune response);GO:0006959(humoral immune response);GO:0016020(membrane);GO:0032729(positive regulation of interferon-gamma…	04060(Cytokine-cytokine receptor interaction);04061(Viral protein interaction with cytokine and cytokine receptor);04064(NF-kappa B signaling pathway);04668(TNF signaling pathway);04940(Type I diabetes mellitus);05166(Human T-cell leukemia virus 1 infection);05168(Herpes simplex virus 1 infection);05168(Herpes simplex virus 1 infection)	NA	NA	NA	lymphotoxin alpha [Source:RGD Symbol;Acc:3020]	protein_coding	0	0	0	0.01672	0	0	0	0.0357638	0.0179407	0	0	0	2	0	0	0	4	2
ENSRNOG00000000839	chr20	4822935	4838468	+	Nfkbil1	361794	ENSRNOT00000077200;ENSRNOT00000090028;ENSRNOT00000001113;ENSRNOT00000086673	GO:0005634(nucleus);GO:0005654(nucleoplasm);GO:0005829(cytosol);GO:0007249(I-kappaB kinase/NF-kappaB signaling);GO:0031665(negative regulation of lipopolysaccharide-mediated signaling pathway);GO:0032088(negative regulation of NF-kappaB transcription factor activity);GO:0032720(negative regulation of tumor necrosis factor production);GO:0034122(negative regulation of toll-like receptor signaling …	NA	NA	NA	NA	NFKB inhibitor like 1 [Source:RGD Symbol;Acc:1303310]	protein_coding;retained_intron	2.68363	2.92223	2.80557	3.40334	3.3943	3.80816	3.80492	3.64647	3.04863	431	477	479	565	545	625	615	575	481
ENSRNOG00000000840	chr20	4821285	4823494	-	Atp6v1g2	368044	ENSRNOT00000001114;ENSRNOT00000077974;ENSRNOT00000082536	GO:0006811(ion transport);GO:0008553(proton-exporting ATPase activity, phosphorylative mechanism);GO:0016471(vacuolar proton-transporting V-type ATPase complex);GO:0030285(integral component of synaptic vesicle membrane);GO:0042626(ATPase-coupled transmembrane transporter activity);GO:0046961(proton-transporting ATPase activity, rotational mechanism);GO:1902600(proton transmembrane transport);GO:…	00190(Oxidative phosphorylation);01100(Metabolic pathways);04145(Phagosome);04150(mTOR signaling pathway);04721(Synaptic vesicle cycle);04966(Collecting duct acid secretion);05165(Human papillomavirus infection);05323(Rheumatoid arthritis);05323(Rheumatoid arthritis)	NA	NA	NA	ATPase H+ transporting V1 subunit G2 [Source:RGD Symbol;Acc:1303186]	protein_coding;nonsense_mediated_decay	0.185564	0.0752393	0.0600773	0.168865	0.179745	0.189892	0.17666	0.439029	0.138946	28	12	10	27	28	30	28	65	21
ENSRNOG00000000841	chr20	4806108	4818568	-	Ddx39b	114612	ENSRNOT00000080174;ENSRNOT00000001115;ENSRNOT00000087615;ENSRNOT00000082233;ENSRNOT00000077809	GO:0000166(nucleotide binding);GO:0000245(spliceosomal complex assembly);GO:0000346(transcription export complex);GO:0000398(mRNA splicing, via spliceosome);GO:0003676(nucleic acid binding);GO:0003724(RNA helicase activity);GO:0004386(helicase activity);GO:0005524(ATP binding);GO:0005634(nucleus);GO:0005681(spliceosomal complex);GO:0005687(U4 snRNP);GO:0005688(U6 snRNP);GO:0005737(cytoplasm);GO:0…	03013(RNA transport);03015(mRNA surveillance pathway);03040(Spliceosome);03040(Spliceosome)	K12812	EC:3.6.4.13	NA	DExD-box helicase 39B [Source:RGD Symbol;Acc:70923]	protein_coding;retained_intron	37.0483	36.757	37.0502	47.4612	46.7758	44.5838	33.2665	32.7591	38.518	13586	13676	14399	18011	17177	16726	12292	11782	13895
ENSRNOG00000000842	chr20	5049505	5052572	+	Ddah2	294239	ENSRNOT00000088251;ENSRNOT00000001118;ENSRNOT00000083353	GO:0000052(citrulline metabolic process);GO:0005737(cytoplasm);GO:0005739(mitochondrion);GO:0006525(arginine metabolic process);GO:0006527(arginine catabolic process);GO:0016403(dimethylargininase activity);GO:0016597(amino acid binding);GO:0016787(hydrolase activity);GO:0045429(positive regulation of nitric oxide biosynthetic process);GO:0045429(positive regulation of nitric oxide biosynthetic p…	NA	K01482	EC:3.5.3.18	NA	dimethylarginine dimethylaminohydrolase 2 [Source:RGD Symbol;Acc:1302955]	protein_coding	4.86752	4.52385	5.219	6.39508	6.27988	6.43135	13.453	14.2911	16.2689	515	486	585	701	665	696	1433	1480	1692
ENSRNOG00000000843	chr20	5057701	5059933	+	Ly6g6c	294241	ENSRNOT00000001119	GO:0009617(response to bacterium);GO:0009897(external side of plasma membrane);GO:0032991(protein-containing complex);GO:0042802(identical protein binding)	NA	NA	NA	NA	lymphocyte antigen 6 family member G6C [Source:RGD Symbol;Acc:1302999]	protein_coding	0	0.20626	0	0	0	0.178738	0.337732	0.180236	0	0	6	0	0	0	6	10	6	0
ENSRNOG00000000847	chr20	5108692	5112984	-	Csnk2b	81650	ENSRNOT00000092222;ENSRNOT00000076983;ENSRNOT00000001123;ENSRNOT00000076528;ENSRNOT00000076597	GO:0000785(chromatin);GO:0003682(chromatin binding);GO:0004674(protein serine/threonine kinase activity);GO:0005102(signaling receptor binding);GO:0005634(nucleus);GO:0005737(cytoplasm);GO:0005886(plasma membrane);GO:0005929(cilium);GO:0005956(protein kinase CK2 complex);GO:0008134(transcription factor binding);GO:0010862(positive regulation of pathway-restricted SMAD protein phosphorylation);GO:…	03008(Ribosome biogenesis in eukaryotes);04064(NF-kappa B signaling pathway);04137(Mitophagy - animal);04310(Wnt signaling pathway);04520(Adherens junction);05010(Alzheimer disease);05020(Prion disease);05022(Pathways of neurodegeneration - multiple diseases);05162(Measles);05235(PD-L1 expression and PD-1 checkpoint pathway in cancer);05235(PD-L1 expression and PD-1 checkpoint pathway in cancer)	NA	NA	NA	casein kinase 2 beta [Source:RGD Symbol;Acc:619978]	protein_coding	37.6555	38.9495	37.8818	44.8649	44.8111	42.5434	35.5671	36.8794	36.1413	4960	5206	5289	6115	5909	5734	4720	4763	4682
ENSRNOG00000000848	chr20	5113339	5116382	+	Gpank1	415064	ENSRNOT00000001124;ENSRNOT00000076738	GO:0003676(nucleic acid binding);GO:0003676(nucleic acid binding)	NA	NA	NA	NA	G patch domain and ankyrin repeats 1 [Source:RGD Symbol;Acc:1303304]	protein_coding	3.61302	3.04527	3.82106	6.31103	5.49332	6.12726	4.71667	4.40528	4.18552	417	357	468	754	635	724	548	499	476
ENSRNOG00000000850	chr20	5120474	5123073	-	Apom	55939	ENSRNOT00000001126;ENSRNOT00000078273	GO:0003674(molecular_function);GO:0005319(lipid transporter activity);GO:0005543(phospholipid binding);GO:0005576(extracellular region);GO:0005615(extracellular space);GO:0006869(lipid transport);GO:0009749(response to glucose);GO:0016209(antioxidant activity);GO:0033344(cholesterol efflux);GO:0034361(very-low-density lipoprotein particle);GO:0034362(low-density lipoprotein particle);GO:0034364(h…	NA	NA	NA	NA	apolipoprotein M [Source:RGD Symbol;Acc:620773]	protein_coding;retained_intron	0.83339	0.693835	0.442205	0.737931	1.13183	0.82894	1.25422	1.10279	0.480441	62	53	35	58	85	63	94	81	35
ENSRNOG00000000851	chr20	5125349	5138084	+	Bag6	94342	ENSRNOT00000085598;ENSRNOT00000001129;ENSRNOT00000060832	GO:0001822(kidney development);GO:0002376(immune system process);GO:0002429(immune response-activating cell surface receptor signaling pathway);GO:0005102(signaling receptor binding);GO:0005515(protein binding);GO:0005576(extracellular region);GO:0005634(nucleus);GO:0005654(nucleoplasm);GO:0005737(cytoplasm);GO:0005829(cytosol);GO:0006325(chromatin organization);GO:0006511(ubiquitin-dependent pro…	NA	NA	NA	NA	BCL2-associated athanogene 6 [Source:RGD Symbol;Acc:71064]	protein_coding	46.152	45.2557	45.4037	60.9344	61.6669	58.4482	48.0956	45.475	43.7076	13278	13209	13842	18141	17763	17202	13941	12829	12369
ENSRNOG00000000852	chr20	5139882	5155293	-	Prrc2a	294250	ENSRNOT00000092646;ENSRNOT00000092322;ENSRNOT00000001133	GO:0005654(nucleoplasm);GO:0005829(cytosol);GO:0005886(plasma membrane);GO:0005886(plasma membrane)	NA	NA	NA	NA	proline-rich coiled-coil 2A [Source:RGD Symbol;Acc:1303025]	protein_coding	79.0184	78.9692	78.3135	100.749	102.099	101.009	69.4265	66.1768	64.356	40750	41318	42798	53767	52722	53293	36074	33466	32648
ENSRNOG00000000853	chr20	5161333	5166448	-	Aif1	29427	ENSRNOT00000076979;ENSRNOT00000076331	GO:0001726(ruffle);GO:0001891(phagocytic cup);GO:0001934(positive regulation of protein phosphorylation);GO:0003779(actin binding);GO:0005509(calcium ion binding);GO:0005634(nucleus);GO:0005737(cytoplasm);GO:0005829(cytosol);GO:0005856(cytoskeleton);GO:0005884(actin filament);GO:0005886(plasma membrane);GO:0006911(phagocytosis, engulfment);GO:0006954(inflammatory response);GO:0008284(positive reg…	NA	NA	NA	NA	allograft inflammatory factor 1 [Source:RGD Symbol;Acc:61924]	retained_intron;protein_coding	0.0361336	0.0144623	0	0	0	0	0	0	0.028107	6	2	0	0	0	0	0	0	4
ENSRNOG00000000854	chr20	5170215	5175773	+	Ncr3	294251	ENSRNOT00000001139	GO:0002429(immune response-activating cell surface receptor signaling pathway);GO:0005886(plasma membrane);GO:0016020(membrane);GO:0016021(integral component of membrane);GO:0030101(natural killer cell activation);GO:0042802(identical protein binding);GO:0045954(positive regulation of natural killer cell mediated cytotoxicity)	04650(Natural killer cell mediated cytotoxicity)	NA	NA	NA	natural cytotoxicity triggering receptor 3 [Source:RGD Symbol;Acc:727881]	protein_coding	0	0	0	0	0	0	0	0	0	0	0	0	0	0	0	0	0	0
ENSRNOG00000000857	chr20	5020667	5037088	-	Msh5	294252	ENSRNOT00000091022;ENSRNOT00000060762	GO:0005524(ATP binding);GO:0006298(mismatch repair);GO:0030983(mismatched DNA binding);GO:0030983(mismatched DNA binding)	NA	NA	NA	NA	mutS homolog 5 [Source:RGD Symbol;Acc:1303008]	protein_coding	0.173802	0.067242	0.0440546	0.0997708	0.254014	0.097921	0.0904196	0.0622491	0.0298723	38	16	12	23	56	22	20	14	7
ENSRNOG00000000858	chr20	5018264	5020150	-	Sapcd1	406170	ENSRNOT00000001146;ENSRNOT00000080415	NA	NA	NA	NA	NA	suppressor APC domain containing 1 [Source:RGD Symbol;Acc:1359359]	protein_coding;nonsense_mediated_decay	2.19187	3.57374	3.84005	0.731135	1.1464	1.06447	0.790519	0.575821	0.414208	156	258	290	55	83	78	58	41	30
ENSRNOG00000000860	chr20	5008508	5017669	+	Vwa7	309611	ENSRNOT00000001153	NA	NA	NA	NA	NA	von Willebrand factor A domain containing 7 [Source:RGD Symbol;Acc:1303137]	protein_coding	0.057201	0.069643	0.097707	0.142149	0.063151	0.05703	0.080307	0.094144	0.072871	13	16	23	33	14	13	18	21	16
ENSRNOG00000000866	X	159884885	159891326	-	Rbmx	302855	ENSRNOT00000001154	GO:0003676(nucleic acid binding)	03040(Spliceosome)	NA	NA	NA	RNA binding motif protein, X-linked [Source:RGD Symbol;Acc:1565256]	protein_coding	20.643	19.4001	19.7225	23.8647	23.0554	24.3204	9.53484	9.76649	10.466	3032	2891	3070	3628	3391	3655	1411	1407	1513
ENSRNOG00000000867	chr20	4993560	5008262	+	Vars1	25009	ENSRNOT00000081628;ENSRNOT00000087861;ENSRNOT00000001160;ENSRNOT00000087594	GO:0000166(nucleotide binding);GO:0002161(aminoacyl-tRNA editing activity);GO:0004812(aminoacyl-tRNA ligase activity);GO:0004832(valine-tRNA ligase activity);GO:0005524(ATP binding);GO:0005829(cytosol);GO:0006418(tRNA aminoacylation for protein translation);GO:0006438(valyl-tRNA aminoacylation);GO:0006438(valyl-tRNA aminoacylation)	00970(Aminoacyl-tRNA biosynthesis);00970(Aminoacyl-tRNA biosynthesis)	K01873	EC:6.1.1.9	NA	valyl-tRNA synthetase 1 [Source:RGD Symbol;Acc:3950]	protein_coding;retained_intron	27.7093	30.1463	28.3298	38.8086	39.5485	39.5914	27.8374	26.4598	28.8541	8664	9562	9387	12556	12381	12664	8769	8113	8874
ENSRNOG00000000869	X	159723866	159841072	-	Arhgef6	363509	ENSRNOT00000001158	GO:0005085(guanyl-nucleotide exchange factor activity);GO:0005515(protein binding);GO:0035556(intracellular signal transduction)	04810(Regulation of actin cytoskeleton);05212(Pancreatic cancer)	NA	NA	NA	Rac/Cdc42 guanine nucleotide exchange factor 6 [Source:RGD Symbol;Acc:1359674]	protein_coding	14.6165	14.7799	16.0446	9.86222	7.09587	8.6771	12.3296	12.8918	13.9535	3024	3102	3518	2112	1470	1837	2570	2616	2840
ENSRNOG00000000875	X	159112880	159172524	+	Fhl1	25177	ENSRNOT00000084594;ENSRNOT00000001169;ENSRNOT00000043820;ENSRNOT00000083502;ENSRNOT00000087274	GO:0003254(regulation of membrane depolarization);GO:0005634(nucleus);GO:0005737(cytoplasm);GO:0007275(multicellular organism development);GO:0007517(muscle organ development);GO:0010972(negative regulation of G2/M transition of mitotic cell cycle);GO:0030154(cell differentiation);GO:0030308(negative regulation of cell growth);GO:0043268(positive regulation of potassium ion transport);GO:0044325(…	04630(JAK-STAT signaling pathway);04630(JAK-STAT signaling pathway)	NA	NA	NA	four and a half LIM domains 1 [Source:RGD Symbol;Acc:2615]	protein_coding	560.124	555.601	540.216	263.485	286.803	294.762	487.635	518.358	500.453	110216	110918	112649	53656	56512	59342	96678	100021	96871
ENSRNOG00000000878	chr20	4593389	4609631	+	Slc44a4	294255	ENSRNOT00000001174	GO:0005886(plasma membrane);GO:0008292(acetylcholine biosynthetic process);GO:0015220(choline transmembrane transporter activity);GO:0015871(choline transport);GO:0016020(membrane);GO:0016021(integral component of membrane);GO:0016324(apical plasma membrane);GO:0022857(transmembrane transporter activity);GO:0030307(positive regulation of cell growth);GO:0030974(thiamine pyrophosphate transmembran…	05231(Choline metabolism in cancer)	NA	NA	NA	solute carrier family 44, member 4 [Source:RGD Symbol;Acc:1303167]	protein_coding	0	0	0	0	0.019339	0.028079	0	0	0	0	0	0	0	4	5	0	0	0
ENSRNOG00000000879	X	158978755	159045044	+	Slc9a6	302863	ENSRNOT00000066809	GO:0005768(endosome);GO:0005769(early endosome);GO:0005770(late endosome);GO:0005886(plasma membrane);GO:0006812(cation transport);GO:0006814(sodium ion transport);GO:0006885(regulation of pH);GO:0015299(solute:proton antiporter activity);GO:0015385(sodium:proton antiporter activity);GO:0016021(integral component of membrane);GO:0030425(dendrite);GO:0031410(cytoplasmic vesicle);GO:0031547(brain-d…	04260(Cardiac muscle contraction)	NA	NA	NA	solute carrier family 9 member A6 [Source:RGD Symbol;Acc:1563582]	protein_coding	5.02426	5.88468	5.79666	5.09258	4.61159	4.55575	6.92101	6.96682	7.31738	1777	2111	2172	1864	1633	1648	2466	2416	2545
ENSRNOG00000000881	X	158966673	158978995	-	Mmgt1	302864	ENSRNOT00000001179	GO:0005737(cytoplasm);GO:0005769(early endosome);GO:0005794(Golgi apparatus);GO:0005886(plasma membrane);GO:0006812(cation transport);GO:0006824(cobalt ion transport);GO:0006825(copper ion transport);GO:0006826(iron ion transport);GO:0015087(cobalt ion transmembrane transporter activity);GO:0015093(ferrous iron transmembrane transporter activity);GO:0015095(magnesium ion transmembrane transporter…	NA	NA	NA	NA	membrane magnesium transporter 1 [Source:RGD Symbol;Acc:1566339]	protein_coding	7.84913	7.85976	7.94815	10.549	9.39239	9.97204	8.31624	7.84043	8.28705	2403	2441	2578	3342	2879	3123	2565	2354	2496
ENSRNOG00000000885	chr12	28212333	28251816	+	ENSRNOG00000000885		ENSRNOT00000001182	GO:0003682(chromatin binding);GO:0045944(positive regulation of transcription by RNA polymerase II);GO:0051571(positive regulation of histone H3-K4 methylation);GO:2000620(positive regulation of histone H4-K16 acetylation)	NA	NA	NA	NA	autism susceptibility candidate 2-like [Source:NCBI gene;Acc:100362819]	protein_coding	2.39823	2.17992	2.66935	4.29932	5.31629	5.3822	4.45822	3.39702	4.16051	547	504	645	1014	1214	1255	1024	760	933
ENSRNOG00000000887	chr12	4633746	4634486	+	AABR07035098.1		ENSRNOT00000001186	NA	NA	NA	NA	NA		pseudogene	0.853983	1.73625	1.2003	1.56985	2.08274	1.82216	0.943299	0.778938	0.73608	47	97	70	90	115	103	53	43	40
ENSRNOG00000000888	chr12	29921443	29930600	+	Sbds	288615	ENSRNOT00000001190	GO:0000922(spindle pole);GO:0001833(inner cell mass cell proliferation);GO:0002244(hematopoietic progenitor cell differentiation);GO:0005634(nucleus);GO:0005654(nucleoplasm);GO:0005730(nucleolus);GO:0005737(cytoplasm);GO:0005829(cytosol);GO:0006364(rRNA processing);GO:0007052(mitotic spindle organization);GO:0008017(microtubule binding);GO:0019843(rRNA binding);GO:0030282(bone mineralization);GO:…	03008(Ribosome biogenesis in eukaryotes)	NA	NA	NA	SBDS, ribosome maturation factor [Source:RGD Symbol;Acc:1311043]	protein_coding	42.9737	42.5607	43.7387	39.4001	39.5355	38.2462	34.0386	37.3699	36.838	4449	4470	4798	4221	4098	4051	3550	3794	3751
ENSRNOG00000000889	chr2	157031018	157066781	-	AABR07011057.1		ENSRNOT00000076491;ENSRNOT00000001187	GO:0005096(GTPase activator activity);GO:0006897(endocytosis);GO:0007165(signal transduction);GO:0007264(small GTPase mediated signal transduction);GO:0016020(membrane);GO:0031267(small GTPase binding);GO:0043547(positive regulation of GTPase activity);GO:0043547(positive regulation of GTPase activity)	NA	NA	NA	NA		protein_coding	0.149642	0.178966	0.0799817	0.216851	0.106958	0.0751513	0.192882	0.196146	0.181868	29	35	16	42	20	15	37	37	34
ENSRNOG00000000891	chr12	4737817	4741997	+	ENSRNOG00000000891		ENSRNOT00000035992	GO:0000122(negative regulation of transcription by RNA polymerase II);GO:0000977(RNA polymerase II transcription regulatory region sequence-specific DNA binding);GO:0000981(DNA-binding transcription factor activity, RNA polymerase II-specific);GO:0001227(DNA-binding transcription repressor activity, RNA polymerase II-specific);GO:0006355(regulation of transcription, DNA-templated);GO:0006357(regu…	NA	NA	NA	zf-C2H2	zinc finger protein 958 [Source:MGI Symbol;Acc:MGI:2385298]	protein_coding	3.21683	3.73601	3.90461	3.51714	3.06341	4.22009	3.58081	4.11322	3.30458	335	394	430	379	319	449	375	419	338
ENSRNOG00000000893	chr12	29933906	29958050	-	Tmem248	288616	ENSRNOT00000086175;ENSRNOT00000058725	NA	NA	NA	NA	NA	transmembrane protein 248 [Source:RGD Symbol;Acc:1303319]	protein_coding	22.2149	20.6886	23.7845	33.6874	31.0404	33.9662	27.228	27.1887	23.1778	3106	2935	3525	4875	4346	4859	3836	3728	3188
ENSRNOG00000000894	chr12	5573729	5822874	-	Fry	304244	ENSRNOT00000076483;ENSRNOT00000077167;ENSRNOT00000041365;ENSRNOT00000075920	GO:0000902(cell morphogenesis);GO:0004857(enzyme inhibitor activity);GO:0005938(cell cortex);GO:0030427(site of polarized growth);GO:0031175(neuron projection development);GO:0043086(negative regulation of catalytic activity);GO:1904428(negative regulation of tubulin deacetylation);GO:1904428(negative regulation of tubulin deacetylation)	NA	NA	NA	NA	FRY microtubule binding protein [Source:RGD Symbol;Acc:1307034]	protein_coding	2.68459	2.69189	2.69002	2.00233	2.40636	2.33827	6.42492	6.86277	6.15854	2234	2272	2372	1725	2006	1991	5385	5598	5039
ENSRNOG00000000895	chr12	29961120	29988959	-	Rabgef1	360797	ENSRNOT00000001196	GO:0001933(negative regulation of protein phosphorylation);GO:0002686(negative regulation of leukocyte migration);GO:0003677(DNA binding);GO:0005085(guanyl-nucleotide exchange factor activity);GO:0005769(early endosome);GO:0006612(protein targeting to membrane);GO:0008270(zinc ion binding);GO:0016567(protein ubiquitination);GO:0031267(small GTPase binding);GO:0031982(vesicle);GO:0032715(negative …	NA	NA	NA	NA	RAB guanine nucleotide exchange factor 1 [Source:RGD Symbol;Acc:1307295]	protein_coding	5.4713	5.212	6.11683	6.2345	5.52933	6.43334	6.82686	7.21949	6.37982	1149	1110	1361	1354	1162	1382	1444	1486	1317
ENSRNOG00000000897	chr12	6016884	6078411	-	Rxfp2	363866	ENSRNOT00000001197	GO:0001556(oocyte maturation);GO:0004930(G protein-coupled receptor activity);GO:0005515(protein binding);GO:0005886(plasma membrane);GO:0005887(integral component of plasma membrane);GO:0007165(signal transduction);GO:0007186(G protein-coupled receptor signaling pathway);GO:0007189(adenylate cyclase-activating G protein-coupled receptor signaling pathway);GO:0007190(activation of adenylate cycla…	04080(Neuroactive ligand-receptor interaction);04926(Relaxin signaling pathway)	NA	NA	NA	relaxin family peptide receptor 2 [Source:RGD Symbol;Acc:1309449]	protein_coding	0.186869	0.305621	0.418565	0.015753	0.03167	0	0	0.082793	0.088797	31	51	73	3	6	0	0	14	15
ENSRNOG00000000900	chr12	30045751	30106893	-	Tpst1	288617	ENSRNOT00000084968;ENSRNOT00000065868;ENSRNOT00000001200	GO:0000139(Golgi membrane);GO:0006478(peptidyl-tyrosine sulfation);GO:0008476(protein-tyrosine sulfotransferase activity);GO:0016740(transferase activity);GO:0018215(protein phosphopantetheinylation);GO:0030173(integral component of Golgi membrane);GO:0042803(protein homodimerization activity);GO:0042803(protein homodimerization activity)	NA	K01021	EC:2.8.2.20	NA	tyrosylprotein sulfotransferase 1 [Source:RGD Symbol;Acc:1308473]	protein_coding	9.40999	9.13664	9.24533	8.89823	9.55491	9.99809	7.55213	8.75881	8.60775	1354	1334	1410	1325	1378	1472	1095	1236	1220
ENSRNOG00000000901	chr12	30125168	30180115	-	Crcp	114205	ENSRNOT00000001202	GO:0000166(nucleotide binding);GO:0001635(calcitonin gene-related peptide receptor activity);GO:0001669(acrosomal vesicle);GO:0003899(DNA-directed 5'-3' RNA polymerase activity);GO:0005666(RNA polymerase III complex);GO:0006352(DNA-templated transcription, initiation);GO:0006383(transcription by RNA polymerase III);GO:0006384(transcription initiation from RNA polymerase III promoter);GO:0007218(n…	NA	NA	NA	NA	CGRP receptor component [Source:RGD Symbol;Acc:620753]	protein_coding	7.23623	7.12051	6.96321	8.28672	9.12777	6.95651	7.85974	7.47567	7.12669	831	829	847	984	1049	817	909	841	805
ENSRNOG00000000902	chr12	6322668	6341902	-	Hsph1	288444	ENSRNOT00000001201	GO:0000774(adenyl-nucleotide exchange factor activity);GO:0005654(nucleoplasm);GO:0005737(cytoplasm);GO:0005829(cytosol);GO:0005874(microtubule);GO:0032991(protein-containing complex);GO:0043014(alpha-tubulin binding);GO:0051085(chaperone cofactor-dependent protein refolding)	04141(Protein processing in endoplasmic reticulum)	NA	NA	NA	heat shock protein family H (Hsp110) member 1 [Source:RGD Symbol;Acc:1311609]	protein_coding	33.4558	36.4916	37.0798	66.686	71.2513	69.4417	50.1974	49.9549	41.0821	8561	9474	10055	17659	18256	18179	12942	12535	10341
ENSRNOG00000000903	chr12	30165694	30178341	+	Asl	59085	ENSRNOT00000001211	GO:0000050(urea cycle);GO:0003824(catalytic activity);GO:0004056(argininosuccinate lyase activity);GO:0006520(cellular amino acid metabolic process);GO:0006526(arginine biosynthetic process);GO:0007626(locomotory behavior);GO:0009791(post-embryonic development);GO:0019676(ammonia assimilation cycle);GO:0042450(arginine biosynthetic process via ornithine)	00220(Arginine biosynthesis);00250(Alanine, aspartate and glutamate metabolism);01100(Metabolic pathways);01230(Biosynthesis of amino acids)	K01755	EC:4.3.2.1	NA	argininosuccinate lyase [Source:RGD Symbol;Acc:619974]	protein_coding	9.2459	10.5773	10.1803	12.5419	14.1113	13.1311	12.5505	12.1133	11.8056	1229	1426	1434	1725	1877	1785	1680	1578	1543
ENSRNOG00000000904	chr12	6265748	6316948	+	Wdr95	100361588	ENSRNOT00000061252;ENSRNOT00000001203	GO:0005515(protein binding);GO:0005515(protein binding)	NA	NA	NA	NA	WD40 repeat domain 95 [Source:RGD Symbol;Acc:1561029]	protein_coding	0.141026	0.0760687	0.189783	0.176066	0.13932	0.129537	0.0876902	0.0704934	0.0735443	22	12	30	28	21	20	14	11	11
ENSRNOG00000000905	chr12	6671940	6703979	-	Tex26	498133	ENSRNOT00000061246	GO:0005737(cytoplasm)	NA	NA	NA	NA	testis expressed 26 [Source:RGD Symbol;Acc:1560846]	protein_coding	0.058199	0.086353	0.04329	0.28009	0.196394	0.371877	0.103911	0	0.044109	8	12	6	38	26	49	14	0	6
ENSRNOG00000000906	chr12	6711747	6740714	-	Medag	360757	ENSRNOT00000001205	GO:0005737(cytoplasm);GO:0045600(positive regulation of fat cell differentiation)	NA	NA	NA	NA	mesenteric estrogen-dependent adipogenesis [Source:RGD Symbol;Acc:1307396]	protein_coding	5.99332	6.05342	6.11736	31.5334	42.1706	41.2547	5.70621	4.50206	5.68626	989	1013	1070	5382	6964	6961	949	729	923
ENSRNOG00000000907	chr12	6854920	6879154	-	Alox5ap	29624	ENSRNOT00000001207	GO:0002540(leukotriene production involved in inflammatory response);GO:0002675(positive regulation of acute inflammatory response);GO:0004051(arachidonate 5-lipoxygenase activity);GO:0004364(glutathione transferase activity);GO:0004464(leukotriene-C4 synthase activity);GO:0004602(glutathione peroxidase activity);GO:0005634(nucleus);GO:0005635(nuclear envelope);GO:0005783(endoplasmic reticulum);G…	04664(Fc epsilon RI signaling pathway)	NA	NA	NA	arachidonate 5-lipoxygenase activating protein [Source:RGD Symbol;Acc:2097]	protein_coding	1.64081	3.01945	1.49418	1.07269	0.829015	0.623258	0.328151	0.386792	0.165007	121	225	117	82	61	47	25	28	12
ENSRNOG00000000909	chr12	6929978	6956984	-	Uspl1	288447	ENSRNOT00000001210;ENSRNOT00000072129	GO:0001825(blastocyst formation);GO:0008283(cell population proliferation);GO:0009301(snRNA transcription);GO:0015030(Cajal body);GO:0016926(protein desumoylation);GO:0030576(Cajal body organization);GO:0032183(SUMO binding);GO:0070140(SUMO-specific isopeptidase activity);GO:0070140(SUMO-specific isopeptidase activity)	NA	NA	NA	NA	ubiquitin specific peptidase like 1 [Source:RGD Symbol;Acc:1310835]	protein_coding	5.90062	6.62226	6.42205	8.02498	7.72848	8.42271	5.48933	4.62079	4.65854	1623	1847	1871	2284	2127	2369	1521	1247	1260
ENSRNOG00000000913	chr12	30198822	30227771	+	Gusb	24434	ENSRNOT00000041645;ENSRNOT00000001215	GO:0004553(hydrolase activity, hydrolyzing O-glycosyl compounds);GO:0004566(beta-glucuronidase activity);GO:0005102(signaling receptor binding);GO:0005615(extracellular space);GO:0005764(lysosome);GO:0005975(carbohydrate metabolic process);GO:0008152(metabolic process);GO:0016787(hydrolase activity);GO:0016798(hydrolase activity, acting on glycosyl bonds);GO:0019904(protein domain specific bindin…	00040(Pentose and glucuronate interconversions);00053(Ascorbate and aldarate metabolism);00531(Glycosaminoglycan degradation);00860(Porphyrin and chlorophyll metabolism);00983(Drug metabolism - other enzymes);01100(Metabolic pathways);01240(Biosynthesis of cofactors);04142(Lysosome);04142(Lysosome)	K01195	EC:3.2.1.31	NA	glucuronidase, beta [Source:RGD Symbol;Acc:2772]	protein_coding	12.2666	11.6519	11.3086	18.4336	18.0548	18.5716	13.4575	13.3863	13.8741	2779	2678	2716	4321	4095	4304	3072	2973	3092
ENSRNOG00000000916	chr12	7208850	7271872	+	LOC100910196		ENSRNOT00000001219	GO:0005524(ATP binding);GO:0005874(microtubule);GO:0008017(microtubule binding);GO:0008568(microtubule-severing ATPase activity);GO:0016887(ATPase activity);GO:0051013(microtubule severing)	NA	K07767	EC:5.6.1.1	NA	katanin p60 ATPase-containing subunit A-like 1-like [Source:RGD Symbol;Acc:6499844]	protein_coding	0.310991	0.880409	1.33852	0.741958	1.05094	0.897885	0.715433	1.35881	1.26861	41	118	187	101	139	121	95	175	164
ENSRNOG00000000917	chr12	30303725	30304036	-	Nupr2	360799	ENSRNOT00000001218	GO:0000122(negative regulation of transcription by RNA polymerase II);GO:0005634(nucleus);GO:0006357(regulation of transcription by RNA polymerase II);GO:0006974(cellular response to DNA damage stimulus);GO:0008285(negative regulation of cell population proliferation);GO:0009267(cellular response to starvation);GO:0045786(negative regulation of cell cycle);GO:0071157(negative regulation of cell c…	NA	NA	NA	NA	nuclear protein 2, transcriptional regulator [Source:RGD Symbol;Acc:1560258]	protein_coding	1.09238	1.7427	1.85848	3.56267	3.09056	2.89203	1.17843	1.61286	1.27662	26	41	46	86	72	69	28	37	30
ENSRNOG00000000918	chr12	30308469	30314519	-	Zbed5	288622	ENSRNOT00000001220	NA	NA	NA	NA	NA	zinc finger, BED-type containing 5 [Source:RGD Symbol;Acc:1559988]	protein_coding	5.27288	5.88848	5.11588	6.10142	6.98116	6.42868	4.87939	4.96903	4.0764	974	1103	1001	1166	1291	1215	908	900	741
ENSRNOG00000000920	chr12	30450316	30464352	+	Phkg1	29353	ENSRNOT00000001222	GO:0004672(protein kinase activity);GO:0004689(phosphorylase kinase activity);GO:0005516(calmodulin binding);GO:0005524(ATP binding);GO:0005964(phosphorylase kinase complex);GO:0005978(glycogen biosynthetic process);GO:0006468(protein phosphorylation)	04020(Calcium signaling pathway);04910(Insulin signaling pathway);04922(Glucagon signaling pathway)	K00871	EC:2.7.11.19	NA	phosphorylase kinase catalytic subunit gamma 1 [Source:RGD Symbol;Acc:3325]	protein_coding	0.111597	0.054344	0.079348	0.135247	0.211439	0.212584	0.154695	0.237196	0.071874	13	7	10	16	25	25	18	27	9
ENSRNOG00000000921	chr12	7865938	7911525	+	Ubl3	363869	ENSRNOT00000061229	GO:0005515(protein binding)	NA	NA	NA	NA	ubiquitin-like 3 [Source:RGD Symbol;Acc:1305431]	protein_coding	7.72547	8.14056	8.68786	7.56053	7.22153	8.35215	13.6184	13.5914	12.077	1546	1653	1843	1566	1448	1710	2746	2668	2378
ENSRNOG00000000922	chr12	30465023	30490670	-	Sumf2	360800	ENSRNOT00000001224;ENSRNOT00000093294;ENSRNOT00000093142	GO:0005783(endoplasmic reticulum);GO:0005788(endoplasmic reticulum lumen);GO:0042802(identical protein binding);GO:0042802(identical protein binding)	NA	NA	NA	NA	sulfatase modifying factor 2 [Source:RGD Symbol;Acc:1563253]	protein_coding;retained_intron	8.15561	9.55785	9.13083	13.3573	11.846	11.2766	6.96895	7.28946	7.17992	1543	1834	1830	2614	2242	2182	1328	1352	1336
ENSRNOG00000000923	chr12	30491416	30501860	-	Cct6a	288620	ENSRNOT00000001227;ENSRNOT00000093152;ENSRNOT00000093591	GO:0000166(nucleotide binding);GO:0001669(acrosomal vesicle);GO:0002199(zona pellucida receptor complex);GO:0005515(protein binding);GO:0005524(ATP binding);GO:0005737(cytoplasm);GO:0005829(cytosol);GO:0005832(chaperonin-containing T-complex);GO:0005874(microtubule);GO:0006457(protein folding);GO:0007339(binding of sperm to zona pellucida);GO:0016887(ATPase activity);GO:0032212(positive regulatio…	NA	NA	NA	NA	chaperonin containing TCP1 subunit 6A [Source:RGD Symbol;Acc:1304763]	protein_coding;retained_intron	31.6558	37.9451	34.7125	48.864	46.2221	44.4684	25.8454	24.6495	24.6491	7190	8743	8355	11484	10510	10332	5914	5490	5508
ENSRNOG00000000924	chr12	8032809	8108972	+	Slc7a1	25648	ENSRNOT00000082850;ENSRNOT00000089804;ENSRNOT00000001234	GO:0005290(L-histidine transmembrane transporter activity);GO:0005886(plasma membrane);GO:0006865(amino acid transport);GO:0015171(amino acid transmembrane transporter activity);GO:0015174(basic amino acid transmembrane transporter activity);GO:0015181(arginine transmembrane transporter activity);GO:0015807(L-amino acid transport);GO:0015809(arginine transport);GO:0015819(lysine transport);GO:001…	05206(MicroRNAs in cancer);05206(MicroRNAs in cancer)	NA	NA	NA	solute carrier family 7 member 1 [Source:RGD Symbol;Acc:3716]	protein_coding	23.443	22.8567	23.4406	18.6231	17.301	17.8627	38.2134	37.3308	33.9607	11474	11350	12158	9433	8479	8944	18844	17916	16350
ENSRNOG00000000925	chr12	30514112	30526557	+	Psph	304429	ENSRNOT00000001228;ENSRNOT00000093331	GO:0000287(magnesium ion binding);GO:0001701(in utero embryonic development);GO:0004647(phosphoserine phosphatase activity);GO:0006563(L-serine metabolic process);GO:0006564(L-serine biosynthetic process);GO:0036424(L-phosphoserine phosphatase activity);GO:0042802(identical protein binding);GO:0042803(protein homodimerization activity);GO:0042803(protein homodimerization activity)	00260(Glycine, serine and threonine metabolism);01100(Metabolic pathways);01200(Carbon metabolism);01230(Biosynthesis of amino acids);01230(Biosynthesis of amino acids)	K01079	EC:3.1.3.3	NA	phosphoserine phosphatase [Source:RGD Symbol;Acc:1308764]	protein_coding;retained_intron	17.0904	14.619	17.2062	12.2386	12.3379	11.469	21.44	20.8094	23.3312	1814	1575	1936	1345	1312	1246	2294	2166	2437
ENSRNOG00000000926	chr12	30570567	30573610	-	Mrps17	288621	ENSRNOT00000001229;ENSRNOT00000093534;ENSRNOT00000093402	GO:0003735(structural constituent of ribosome);GO:0005763(mitochondrial small ribosomal subunit);GO:0005840(ribosome);GO:0006412(translation);GO:0006412(translation)	03010(Ribosome);03010(Ribosome)	NA	NA	NA	mitochondrial ribosomal protein S17 [Source:RGD Symbol;Acc:1307650]	protein_coding;processed_transcript	19.2265	21.5782	21.0557	24.9497	25.9283	23.6669	18.3135	18.8503	16.6411	2011	2290	2334	2700	2716	2533	1931	1934	1713
ENSRNOG00000000931	chr12	30740563	30811000	-	Sfswap	304431	ENSRNOT00000077977;ENSRNOT00000093237;ENSRNOT00000093278;ENSRNOT00000001235;ENSRNOT00000093652;ENSRNOT00000093199;ENSRNOT00000093734;ENSRNOT00000093391;ENSRNOT00000093286	GO:0000380(alternative mRNA splicing, via spliceosome);GO:0000395(mRNA 5'-splice site recognition);GO:0003723(RNA binding);GO:0006396(RNA processing);GO:0006396(RNA processing)	NA	NA	NA	NA	splicing factor SWAP [Source:RGD Symbol;Acc:1305004]	protein_coding;retained_intron	7.42287	6.64707	6.83889	8.75305	8.61007	8.35431	7.01541	7.1784	7.60249	3915	3556	3822	4777	4546	4504	3728	3711	3943
ENSRNOG00000000936	chr12	31335372	31360254	+	Stx2	25130	ENSRNOT00000001242;ENSRNOT00000037296	GO:0005198(structural molecule activity);GO:0005484(SNAP receptor activity);GO:0005615(extracellular space);GO:0005886(plasma membrane);GO:0006886(intracellular protein transport);GO:0007340(acrosome reaction);GO:0016020(membrane);GO:0016021(integral component of membrane);GO:0016192(vesicle-mediated transport);GO:0016323(basolateral plasma membrane);GO:0030027(lamellipodium);GO:0030154(cell diff…	04130(SNARE interactions in vesicular transport);04721(Synaptic vesicle cycle);04721(Synaptic vesicle cycle)	NA	NA	NA	syntaxin 2 [Source:RGD Symbol;Acc:2558]	protein_coding	17.2524	15.1979	18.3393	13.3613	13.6983	13.9151	20.423	20.694	21.0495	3353	2996	3776	2687	2666	2767	3998	3942	4023
ENSRNOG00000000937	chr12	8725517	8741951	+	Slc46a3	288454	ENSRNOT00000001243	GO:0022857(transmembrane transporter activity);GO:0034486(vacuolar transmembrane transport);GO:0055085(transmembrane transport);GO:1905103(integral component of lysosomal membrane)	NA	NA	NA	NA	solute carrier family 46, member 3 [Source:RGD Symbol;Acc:1307594]	protein_coding	0.634488	0.864265	0.677856	0.700259	0.618468	0.686911	0.831379	0.902003	0.766888	114	157	129	130	111	126	150	159	136
ENSRNOG00000000938	chr12	31320624	31323810	-	Ran	84509	ENSRNOT00000001247	GO:0003924(GTPase activity);GO:0005525(GTP binding);GO:0006913(nucleocytoplasmic transport)	03008(Ribosome biogenesis in eukaryotes);03013(RNA transport);05166(Human T-cell leukemia virus 1 infection)	NA	NA	NA	RAN, member RAS oncogene family [Source:RGD Symbol;Acc:620367]	protein_coding	239.833	256.639	233.217	336.538	323.65	327.288	208.217	200.049	199.423	19661	21344	20260	28550	26567	27450	17198	16081	16082
ENSRNOG00000000940	chr12	9034308	9205905	+	Flt1	54251	ENSRNOT00000001248	GO:0000166(nucleotide binding);GO:0001525(angiogenesis);GO:0002548(monocyte chemotaxis);GO:0004672(protein kinase activity);GO:0004713(protein tyrosine kinase activity);GO:0004714(transmembrane receptor protein tyrosine kinase activity);GO:0005021(vascular endothelial growth factor-activated receptor activity);GO:0005524(ATP binding);GO:0005886(plasma membrane);GO:0005887(integral component of pl…	04010(MAPK signaling pathway);04014(Ras signaling pathway);04015(Rap1 signaling pathway);04020(Calcium signaling pathway);04066(HIF-1 signaling pathway);04151(PI3K-Akt signaling pathway);04510(Focal adhesion);05202(Transcriptional misregulation in cancer);05323(Rheumatoid arthritis)	K05096	EC:2.7.10.1	NA	FMS-related tyrosine kinase 1 [Source:RGD Symbol;Acc:2621]	protein_coding	16.1155	14.5685	17.947	4.43488	4.29681	4.05728	12.3406	13.58	13.4133	8338	7648	9841	2375	2227	2148	6434	6890	6827
ENSRNOG00000000942	chr12	9216536	9331195	-	Pan3	360760	ENSRNOT00000044134	GO:0000289(nuclear-transcribed mRNA poly(A) tail shortening);GO:0003723(RNA binding);GO:0004535(poly(A)-specific ribonuclease activity);GO:0004672(protein kinase activity);GO:0005524(ATP binding);GO:0006397(mRNA processing);GO:0006468(protein phosphorylation);GO:0031251(PAN complex)	03018(RNA degradation)	NA	NA	NA	poly(A) specific ribonuclease subunit PAN3 [Source:RGD Symbol;Acc:1590880]	protein_coding	9.02935	8.72459	9.50051	9.47348	10.4401	10.5892	10.5592	10.4694	9.56973	1665	1632	1856	1807	1927	1997	1961	1893	1735
ENSRNOG00000000943	chr12	31258135	31258401	+	AC136867.1		ENSRNOT00000001251	NA	NA	NA	NA	NA		processed_pseudogene	0	0	0	0	0	0	0	0	0	0	0	0	0	0	0	0	0	0
ENSRNOG00000000954	chr12	9693779	9727489	-	Polr1d	360762	ENSRNOT00000001261	GO:0005736(RNA polymerase I complex)	NA	NA	NA	NA	RNA polymerase I and III subunit D [Source:RGD Symbol;Acc:1564358]	protein_coding	29.2717	34.183	30.4429	39.4347	39.6861	40.1234	29.5069	31.0574	30.5921	2065	2447	2276	2879	2804	2896	2098	2149	2123
ENSRNOG00000000955	chr12	9728486	9793428	+	Lnx2	360761	ENSRNOT00000001263	GO:0005515(protein binding);GO:0030165(PDZ domain binding);GO:0042802(identical protein binding);GO:0046872(metal ion binding)	NA	K10692	EC:2.3.2.27	NA	ligand of numb-protein X 2 [Source:RGD Symbol;Acc:1308222]	protein_coding	4.7448	5.50829	5.02912	6.0405	5.95635	6.07988	6.61869	7.24296	6.51337	1584	1866	1780	2087	1992	2077	2227	2372	2139
ENSRNOG00000000956	chr12	9985928	9990284	-	Rasl11a	304268	ENSRNOT00000087449;ENSRNOT00000001264	GO:0003924(GTPase activity);GO:0005525(GTP binding);GO:0007165(signal transduction);GO:0016020(membrane);GO:0016020(membrane)	NA	NA	NA	NA	RAS-like family 11 member A [Source:RGD Symbol;Acc:1303231]	protein_coding	2.73234	3.46254	2.57266	1.9155	1.41108	1.08226	1.73008	1.49856	1.50493	259	333	259	188	135	106	166	140	141
ENSRNOG00000000957	chr12	9996951	9998779	-	Rpl21	79449	ENSRNOT00000001265	GO:0003735(structural constituent of ribosome);GO:0005840(ribosome);GO:0006412(translation)	03010(Ribosome);05171(Coronavirus disease - COVID-19)	NA	NA	NA	ribosomal protein L21 [Source:RGD Symbol;Acc:68390]	protein_coding	245.611	254.227	261.78	425.138	371.59	251.18	278.377	187.214	204.857	8809	9251	9950	15779	13345	9217	10060	6585	7228
ENSRNOG00000000958	chr7	16156919	16158033	-	AABR07055943.1		ENSRNOT00000001268	NA	NA	NA	NA	NA		pseudogene	0.662943	1.08156	0.723226	1.13043	0.666763	1.06294	0.561278	1.22499	1.16895	55	91	64	97	56	91	47	100	96
ENSRNOG00000000962	chr12	32753824	32773277	+	Slc15a4	246280	ENSRNOT00000001277	GO:0005290(L-histidine transmembrane transporter activity);GO:0005765(lysosomal membrane);GO:0006857(oligopeptide transport);GO:0010008(endosome membrane);GO:0015293(symporter activity);GO:0015333(peptide:proton symporter activity);GO:0015647(peptidoglycan transmembrane transporter activity);GO:0015835(peptidoglycan transport);GO:0016020(membrane);GO:0016021(integral component of membrane);GO:002…	NA	NA	NA	NA	solute carrier family 15 member 4 [Source:RGD Symbol;Acc:708469]	protein_coding	4.18955	4.51385	4.42342	4.6258	4.25695	4.28934	6.97694	6.44668	5.81419	850	929	951	971	865	890	1425	1282	1160
ENSRNOG00000000964	chr12	34003895	34004671	-	AABR07036087.1		ENSRNOT00000001279	NA	NA	NA	NA	NA	FSHD region 1-like 1 [Source:NCBI gene;Acc:689484]	processed_pseudogene	0.299282	1.07244	1.42448	4.91834	4.71935	4.49761	0.545789	0.333716	1.43285	18	63	88	294	273	266	32	19	82
ENSRNOG00000000967	chr12	36512393	36555694	-	Aacs	65984	ENSRNOT00000001292	GO:0000166(nucleotide binding);GO:0001889(liver development);GO:0005524(ATP binding);GO:0005737(cytoplasm);GO:0005829(cytosol);GO:0006629(lipid metabolic process);GO:0006631(fatty acid metabolic process);GO:0007584(response to nutrient);GO:0010243(response to organonitrogen compound);GO:0014070(response to organic cyclic compound);GO:0014074(response to purine-containing compound);GO:0016874(liga…	00280(Valine, leucine and isoleucine degradation);00650(Butanoate metabolism);01100(Metabolic pathways)	K01907	EC:6.2.1.16	NA	acetoacetyl-CoA synthetase [Source:RGD Symbol;Acc:708522]	protein_coding	16.0295	15.5116	15.6548	15.0077	14.7852	14.1209	19.5135	23.5219	21.9503	3798	3729	3931	3680	3508	3424	4659	5466	5117
ENSRNOG00000000968	chr12	10574168	10583208	+	Rnf6	304271	ENSRNOT00000092401;ENSRNOT00000001282	GO:0003674(molecular_function);GO:0003677(DNA binding);GO:0004842(ubiquitin-protein transferase activity);GO:0005575(cellular_component);GO:0005634(nucleus);GO:0005654(nucleoplasm);GO:0005737(cytoplasm);GO:0006355(regulation of transcription, DNA-templated);GO:0006511(ubiquitin-dependent protein catabolic process);GO:0008150(biological_process);GO:0016567(protein ubiquitination);GO:0016605(PML bo…	NA	K22753	EC:2.3.2.27	NA	ring finger protein 6 [Source:RGD Symbol;Acc:1306092]	protein_coding	15.8142	15.2829	16.4785	16.2759	16.0966	16.3612	17.1669	16.9203	16.6911	3906	3830	4314	4160	3981	4135	4273	4099	4056
ENSRNOG00000000973	chr12	2016058	2033112	+	Tex45	498129	ENSRNOT00000049512	NA	NA	NA	NA	NA	testis expressed 45 [Source:RGD Symbol;Acc:1563425]	protein_coding	0	0	0	0	0	0	0.046072	0	0	0	0	0	0	0	0	6	0	0
ENSRNOG00000000974	chr12	2046472	2050565	+	Zfp358	360754	ENSRNOT00000001289	GO:0000122(negative regulation of transcription by RNA polymerase II);GO:0000978(RNA polymerase II cis-regulatory region sequence-specific DNA binding);GO:0001227(DNA-binding transcription repressor activity, RNA polymerase II-specific);GO:0005654(nucleoplasm);GO:0006357(regulation of transcription by RNA polymerase II)	NA	NA	NA	zf-C2H2	zinc finger protein 358 [Source:RGD Symbol;Acc:1310416]	protein_coding	5.07656	4.50135	4.36506	5.15341	6.39168	5.75529	9.69266	8.4254	7.74216	766	689	698	805	966	888	1473	1246	1149
ENSRNOG00000000975	chr12	2054680	2068682	+	Mcoln1	288371	ENSRNOT00000001290	GO:0005261(cation channel activity);GO:0005654(nucleoplasm);GO:0005764(lysosome);GO:0005765(lysosomal membrane);GO:0005770(late endosome);GO:0005794(Golgi apparatus);GO:0005886(plasma membrane);GO:0010008(endosome membrane);GO:0016020(membrane);GO:0016021(integral component of membrane);GO:0019722(calcium-mediated signaling);GO:0043231(intracellular membrane-bounded organelle);GO:0043235(receptor…	04020(Calcium signaling pathway);04142(Lysosome)	NA	NA	NA	mucolipin 1 [Source:RGD Symbol;Acc:1308953]	protein_coding	10.1931	9.22382	10.8639	13.7251	15.8436	15.6863	25.0948	24.9897	23.9674	1567	1439	1770	2184	2439	2467	3887	3767	3624
ENSRNOG00000000977	chr12	2069959	2097904	+	Pnpla6	360753	ENSRNOT00000001298;ENSRNOT00000072952	GO:0001525(angiogenesis);GO:0004622(lysophospholipase activity);GO:0005783(endoplasmic reticulum);GO:0005789(endoplasmic reticulum membrane);GO:0006629(lipid metabolic process);GO:0009887(animal organ morphogenesis);GO:0016020(membrane);GO:0016021(integral component of membrane);GO:0016787(hydrolase activity);GO:0046470(phosphatidylcholine metabolic process);GO:0102545(phosphatidyl phospholipase …	00564(Glycerophospholipid metabolism);00564(Glycerophospholipid metabolism)	K14676	EC:3.1.1.5	NA	patatin-like phospholipase domain containing 6 [Source:RGD Symbol;Acc:1564611]	protein_coding	3.86929	4.41304	4.46516	4.65606	4.88077	5.37255	6.23877	7.31886	5.8444	1195	1383	1461	1488	1510	1698	1941	2216	1776
ENSRNOG00000000979	chr12	36576020	36587839	-	Bri3bp	498176	ENSRNOT00000001295	GO:0005739(mitochondrion);GO:0016020(membrane);GO:0016021(integral component of membrane)	NA	NA	NA	NA	Bri3 binding protein [Source:RGD Symbol;Acc:1561711]	protein_coding	5.70276	5.64269	5.14837	11.2228	8.78014	8.87809	5.457	5.44683	5.77638	476	478	456	970	734	759	459	446	475
ENSRNOG00000000981	chr12	36694960	36761455	+	Scarb1	25073	ENSRNOT00000064276;ENSRNOT00000001299;ENSRNOT00000001301	GO:0001530(lipopolysaccharide binding);GO:0001540(amyloid-beta binding);GO:0001875(lipopolysaccharide immune receptor activity);GO:0001935(endothelial cell proliferation);GO:0005737(cytoplasm);GO:0005764(lysosome);GO:0005886(plasma membrane);GO:0005887(integral component of plasma membrane);GO:0005901(caveola);GO:0006707(cholesterol catabolic process);GO:0008035(high-density lipoprotein particle …	04145(Phagosome);04913(Ovarian steroidogenesis);04925(Aldosterone synthesis and secretion);04927(Cortisol synthesis and secretion);04934(Cushing syndrome);04975(Fat digestion and absorption);04976(Bile secretion);04977(Vitamin digestion and absorption);04979(Cholesterol metabolism);05160(Hepatitis C);05160(Hepatitis C)	NA	NA	NA	scavenger receptor class B, member 1 [Source:RGD Symbol;Acc:2302]	protein_coding	13.5061	11.891	11.1531	16.289	16.9011	17.7733	22.4531	22.6405	17.8883	2535	2265	2218	3164	3177	3413	4246	4167	3302
ENSRNOG00000000983	chr12	11179329	11187380	+	Zfp394	252860	ENSRNOT00000001302	GO:0003677(DNA binding);GO:0005634(nucleus);GO:0006355(regulation of transcription, DNA-templated);GO:0046872(metal ion binding)	NA	NA	NA	zf-C2H2	zinc finger protein 394 [Source:RGD Symbol;Acc:628654]	protein_coding	1.64907	1.62638	1.60248	2.61736	2.74751	2.90021	2.64443	2.85625	2.42319	302	302	311	495	503	543	487	512	436
ENSRNOG00000000985	chr12	11199898	11215708	-	Cpsf4	304277	ENSRNOT00000042474;ENSRNOT00000076369	GO:0003676(nucleic acid binding);GO:0003723(RNA binding);GO:0005634(nucleus);GO:0005654(nucleoplasm);GO:0005847(mRNA cleavage and polyadenylation specificity factor complex);GO:0006397(mRNA processing);GO:0008270(zinc ion binding);GO:0043231(intracellular membrane-bounded organelle);GO:0046872(metal ion binding);GO:0098789(pre-mRNA cleavage required for polyadenylation);GO:1990837(sequence-specif…	03015(mRNA surveillance pathway);05164(Influenza A);05164(Influenza A)	NA	NA	NA	cleavage and polyadenylation specific factor 4 [Source:RGD Symbol;Acc:620440]	protein_coding	10.8221	12.011	10.9798	16.4143	16.8009	15.2575	11.6761	13.0625	11.4999	1381	1554	1484	2167	2146	1991	1501	1634	1443
ENSRNOG00000000986	chr12	2134022	2157403	+	Camsap3	689074	ENSRNOT00000001305	GO:0000226(microtubule cytoskeleton organization);GO:0001701(in utero embryonic development);GO:0003341(cilium movement);GO:0005515(protein binding);GO:0005516(calmodulin binding);GO:0005654(nucleoplasm);GO:0005737(cytoplasm);GO:0005813(centrosome);GO:0005856(cytoskeleton);GO:0005874(microtubule);GO:0005915(zonula adherens);GO:0005930(axoneme);GO:0007026(negative regulation of microtubule depolym…	NA	NA	NA	NA	calmodulin regulated spectrin-associated protein family, member 3 [Source:RGD Symbol;Acc:1597412]	protein_coding	0.0388231	0.0296062	0.0394884	0	0	0	0	0	0	13	10	14	0	0	0	0	0	0
ENSRNOG00000000987	chr12	11215886	11233633	+	Ptcd1	304278	ENSRNOT00000076896;ENSRNOT00000060924	GO:0005515(protein binding);GO:0032543(mitochondrial translation);GO:0032543(mitochondrial translation)	NA	NA	NA	NA	pentatricopeptide repeat domain 1 [Source:RGD Symbol;Acc:1311473]	protein_coding	2.75385	2.82796	3.16326	3.4857	3.47424	3.34685	2.18213	2.59358	2.90079	632	659	770	828	800	787	506	584	656
ENSRNOG00000000988	chr12	2158389	2170504	-	Xab2	245976	ENSRNOT00000001309	GO:0000398(mRNA splicing, via spliceosome);GO:0001824(blastocyst development);GO:0005515(protein binding);GO:0005634(nucleus);GO:0005654(nucleoplasm);GO:0006283(transcription-coupled nucleotide-excision repair);GO:0006351(transcription, DNA-templated);GO:0006396(RNA processing);GO:0043231(intracellular membrane-bounded organelle);GO:0071007(U2-type catalytic step 2 spliceosome);GO:0071013(catalyt…	03040(Spliceosome)	NA	NA	NA	XPA binding protein 2 [Source:RGD Symbol;Acc:621217]	protein_coding	10.074	9.8049	9.17666	11.3224	11.6422	10.9649	10.8588	11.7733	11.1414	2089	2063	2017	2430	2417	2326	2269	2394	2273
ENSRNOG00000000989	chr12	11232964	11240400	-	Bud31	89819	ENSRNOT00000088603;ENSRNOT00000075987;ENSRNOT00000001307;ENSRNOT00000076423;ENSRNOT00000076149	GO:0000398(mRNA splicing, via spliceosome);GO:0000785(chromatin);GO:0005634(nucleus);GO:0005681(spliceosomal complex);GO:0006397(mRNA processing);GO:0008380(RNA splicing);GO:0030374(nuclear receptor coactivator activity);GO:0035257(nuclear hormone receptor binding);GO:0045893(positive regulation of transcription, DNA-templated);GO:0071007(U2-type catalytic step 2 spliceosome);GO:2000825(positive …	03040(Spliceosome);03040(Spliceosome)	NA	NA	NA	BUD31 homolog [Source:RGD Symbol;Acc:621103]	protein_coding	35.705	37.1006	36.074	45.0911	40.1285	38.0697	35.7493	33.0645	36.4492	2983	3143	3193	3897	3356	3252	3009	2709	2995
ENSRNOG00000000990	chr12	11240761	11251004	+	Pdap1	64527	ENSRNOT00000001310;ENSRNOT00000076383	GO:0005829(cytosol);GO:0005886(plasma membrane);GO:0005886(plasma membrane)	NA	NA	NA	NA	PDGFA associated protein 1 [Source:RGD Symbol;Acc:620442]	protein_coding;retained_intron	73.5675	79.8906	72.7787	107.773	100.337	97.2754	72.1705	68.8188	69.0265	8222	9059	8620	12464	11228	11122	8127	7542	7589
ENSRNOG00000000991	chr12	11252296	11265865	-	Arpc1b	54227	ENSRNOT00000001315	GO:0003779(actin binding);GO:0005200(structural constituent of cytoskeleton);GO:0005515(protein binding);GO:0005634(nucleus);GO:0005737(cytoplasm);GO:0005856(cytoskeleton);GO:0005885(Arp2/3 protein complex);GO:0015629(actin cytoskeleton);GO:0030833(regulation of actin filament polymerization);GO:0032355(response to estradiol);GO:0034314(Arp2/3 complex-mediated actin nucleation);GO:0036284(tubulob…	04144(Endocytosis);04530(Tight junction);04666(Fc gamma R-mediated phagocytosis);04810(Regulation of actin cytoskeleton);05100(Bacterial invasion of epithelial cells);05132(Salmonella infection);05135(Yersinia infection)	NA	NA	NA	actin related protein 2/3 complex, subunit 1B [Source:RGD Symbol;Acc:2155]	protein_coding	207.244	220.908	212.091	240.763	256.406	251	272.565	280.657	278.902	23329	25229	25301	28047	28902	28907	30914	30980	30884
ENSRNOG00000000994	chr12	2180150	2191175	+	Stxbp2	81804	ENSRNOT00000001322	GO:0001909(leukocyte mediated cytotoxicity);GO:0005829(cytosol);GO:0005886(plasma membrane);GO:0006904(vesicle docking involved in exocytosis);GO:0015031(protein transport);GO:0016192(vesicle-mediated transport);GO:0030348(syntaxin-3 binding);GO:0042581(specific granule);GO:0042582(azurophil granule);GO:0043312(neutrophil degranulation);GO:0044194(cytolytic granule);GO:0070820(tertiary granule)	NA	NA	NA	NA	syntaxin binding protein 2 [Source:RGD Symbol;Acc:619967]	protein_coding	7.51642	6.31452	6.89432	10.717	9.6844	8.91007	6.19584	5.51892	5.86663	1183	1008	1150	1745	1526	1434	982	852	908
ENSRNOG00000000996	chr12	11272609	11294058	-	Arpc1a	81824	ENSRNOT00000076021;ENSRNOT00000001319	GO:0003779(actin binding);GO:0005515(protein binding);GO:0005634(nucleus);GO:0005885(Arp2/3 protein complex);GO:0015629(actin cytoskeleton);GO:0030833(regulation of actin filament polymerization);GO:0034314(Arp2/3 complex-mediated actin nucleation);GO:0036195(muscle cell projection membrane);GO:0036195(muscle cell projection membrane)	04144(Endocytosis);04530(Tight junction);04666(Fc gamma R-mediated phagocytosis);04810(Regulation of actin cytoskeleton);05100(Bacterial invasion of epithelial cells);05132(Salmonella infection);05135(Yersinia infection);05135(Yersinia infection)	NA	NA	NA	actin related protein 2/3 complex, subunit 1A [Source:RGD Symbol;Acc:620834]	protein_coding	41.3069	45.8257	41.9593	46.0325	41.8283	43.4061	40.1684	41.8712	37.2759	4583	5158	4933	5286	4647	4927	4491	4556	4068
ENSRNOG00000000999	chr12	11433813	11523820	+	Smurf1	690516	ENSRNOT00000082989;ENSRNOT00000031901;ENSRNOT00000084577	GO:0000209(protein polyubiquitination);GO:0004842(ubiquitin-protein transferase activity);GO:0005515(protein binding);GO:0005737(cytoplasm);GO:0005739(mitochondrion);GO:0005886(plasma membrane);GO:0006511(ubiquitin-dependent protein catabolic process);GO:0006611(protein export from nucleus);GO:0008150(biological_process);GO:0016567(protein ubiquitination);GO:0016740(transferase activity);GO:00301…	04120(Ubiquitin mediated proteolysis);04144(Endocytosis);04340(Hedgehog signaling pathway);04350(TGF-beta signaling pathway);04350(TGF-beta signaling pathway)	K04678	EC:2.3.2.26	NA	SMAD specific E3 ubiquitin protein ligase 1 [Source:RGD Symbol;Acc:1594738]	protein_coding	25.3	25.109	26.0186	19.3168	19.8568	19.7925	22.2796	22.851	24.1197	9750	9816	10626	7704	7662	7804	8651	8635	9144
ENSRNOG00000001001	chr12	2201891	2204249	+	Retn	246250	ENSRNOT00000091197	GO:0005179(hormone activity);GO:0005576(extracellular region);GO:0005615(extracellular space);GO:0005634(nucleus);GO:0007165(signal transduction);GO:0007568(aging);GO:0009612(response to mechanical stimulus);GO:0032868(response to insulin);GO:0045444(fat cell differentiation);GO:0050806(positive regulation of synaptic transmission);GO:2000252(negative regulation of feeding behavior);GO:2000872(po…	NA	NA	NA	NA	resistin [Source:RGD Symbol;Acc:628781]	protein_coding	0	0	0	0.028588	0	0	0	0	0	0	0	0	3	0	0	0	0	0
ENSRNOG00000001003	chr12	2228670	2232214	+	Trappc5	363858	ENSRNOT00000001327	GO:0005783(endoplasmic reticulum);GO:0005794(Golgi apparatus);GO:0006888(endoplasmic reticulum to Golgi vesicle-mediated transport);GO:0016192(vesicle-mediated transport);GO:0030008(TRAPP complex);GO:0048193(Golgi vesicle transport);GO:1990070(TRAPPI protein complex);GO:1990071(TRAPPII protein complex);GO:1990072(TRAPPIII protein complex)	NA	NA	NA	NA	trafficking protein particle complex 5 [Source:RGD Symbol;Acc:1563971]	protein_coding	12.8253	12.2084	11.6124	10.4572	12.0394	11.5236	12.3571	12.9421	10.0646	1145	1106	1099	966	1076	1053	1112	1133	884
ENSRNOG00000001004	chr12	36871999	37033701	+	Ncor2	360801	ENSRNOT00000001334;ENSRNOT00000084236	GO:0000118(histone deacetylase complex);GO:0000122(negative regulation of transcription by RNA polymerase II);GO:0000785(chromatin);GO:0001701(in utero embryonic development);GO:0003007(heart morphogenesis);GO:0003677(DNA binding);GO:0003682(chromatin binding);GO:0003714(transcription corepressor activity);GO:0005112(Notch binding);GO:0005515(protein binding);GO:0005634(nucleus);GO:0005654(nucleo…	04330(Notch signaling pathway);05169(Epstein-Barr virus infection);05169(Epstein-Barr virus infection)	NA	NA	MYB	nuclear receptor co-repressor 2 [Source:RGD Symbol;Acc:1310293]	protein_coding	60.4218	60.2471	59.4531	48.7959	51.6051	50.9908	40.6853	40.2644	41.5161	39208	39663	40884	32768	33532	33853	26600	25622	26502
ENSRNOG00000001006	chr12	12013911	12025549	-	Nptx2	288475	ENSRNOT00000001331;ENSRNOT00000092271	GO:0008306(associative learning);GO:0098962(regulation of postsynaptic neurotransmitter receptor activity);GO:0098978(glutamatergic synapse);GO:0098978(glutamatergic synapse)	NA	NA	NA	NA	neuronal pentraxin 2 [Source:RGD Symbol;Acc:1309447]	protein_coding;retained_intron	0.105601	0.114926	0.0897167	0.109756	0.0941234	0.0650152	0.0866756	0	0	24	27	22	26	22	16	20	0	0
ENSRNOG00000001007	chr12	12227010	12321172	+	Baiap2l1	304282	ENSRNOT00000060843;ENSRNOT00000092610;ENSRNOT00000092440	GO:0003674(molecular_function);GO:0003779(actin binding);GO:0005515(protein binding);GO:0005575(cellular_component);GO:0005654(nucleoplasm);GO:0005737(cytoplasm);GO:0005829(cytosol);GO:0005856(cytoskeleton);GO:0005886(plasma membrane);GO:0007009(plasma membrane organization);GO:0008150(biological_process);GO:0009617(response to bacterium);GO:0015629(actin cytoskeleton);GO:0030833(regulation of ac…	NA	NA	NA	NA	BAI1-associated protein 2-like 1 [Source:RGD Symbol;Acc:1308452]	protein_coding;retained_intron	8.45576	8.96932	10.1232	8.15239	6.9229	6.364	7.19963	7.21876	6.29628	1786	1922	2266	1783	1465	1376	1533	1497	1309
ENSRNOG00000001009	chr12	12322243	12330929	-	Bri3	304284	ENSRNOT00000092487;ENSRNOT00000001336;ENSRNOT00000092432;ENSRNOT00000092576;ENSRNOT00000092687;ENSRNOT00000092249	GO:0005737(cytoplasm);GO:0005764(lysosome);GO:0005765(lysosomal membrane);GO:0016020(membrane);GO:0016021(integral component of membrane);GO:0042802(identical protein binding);GO:0048471(perinuclear region of cytoplasm);GO:0048471(perinuclear region of cytoplasm)	NA	NA	NA	NA	brain protein I3 [Source:RGD Symbol;Acc:1309187]	processed_transcript;protein_coding	13.2852	12.3634	13.0706	11.7203	10.0264	9.59137	22.7832	22.9084	24.527	1537	1452	1602	1404	1161	1137	2653	2597	2789
ENSRNOG00000001010	chr12	12374790	12402552	+	Tecpr1	304285	ENSRNOT00000001347;ENSRNOT00000092730;ENSRNOT00000092724;ENSRNOT00000092331	GO:0000421(autophagosome membrane);GO:0005654(nucleoplasm);GO:0005765(lysosomal membrane);GO:0006914(autophagy);GO:0016021(integral component of membrane);GO:0032266(phosphatidylinositol-3-phosphate binding);GO:0043231(intracellular membrane-bounded organelle);GO:0097352(autophagosome maturation);GO:0097352(autophagosome maturation)	NA	NA	NA	NA	tectonin beta-propeller repeat containing 1 [Source:RGD Symbol;Acc:1306873]	protein_coding;retained_intron	3.76325	3.782	3.55649	3.41015	3.31917	3.27501	6.44361	6.84083	6.28752	1419	1446	1420	1329	1253	1264	2445	2527	2330
ENSRNOG00000001011	chr12	37038733	37047628	-	Rflna	689711	ENSRNOT00000001337	GO:0005737(cytoplasm);GO:0005856(cytoskeleton);GO:0031005(filamin binding);GO:0032432(actin filament bundle);GO:0048705(skeletal system morphogenesis);GO:0061181(regulation of chondrocyte development);GO:0061182(negative regulation of chondrocyte development);GO:0061572(actin filament bundle organization);GO:1900158(negative regulation of bone mineralization involved in bone maturation)	NA	NA	NA	NA	refilin A [Source:RGD Symbol;Acc:1588777]	protein_coding	0.157472	0.277315	0.476114	0.16737	0.126612	0.054214	0	0	0.049691	19	34	61	21	16	7	0	0	6
ENSRNOG00000001017	chr12	2406879	2413324	-	Cd209	363856	ENSRNOT00000001344	GO:0001618(virus receptor activity);GO:0001819(positive regulation of cytokine production);GO:0005537(mannose binding);GO:0005886(plasma membrane);GO:0006897(endocytosis);GO:0009897(external side of plasma membrane);GO:0016020(membrane);GO:0016021(integral component of membrane);GO:0030246(carbohydrate binding);GO:0042102(positive regulation of T cell proliferation);GO:0042129(regulation of T cel…	04145(Phagosome);04625(C-type lectin receptor signaling pathway);05152(Tuberculosis);05162(Measles)	NA	NA	NA	CD209 molecule [Source:RGD Symbol;Acc:1561104]	protein_coding	0	0	0	0	0	0	0	0	0.057855	0	0	0	0	0	0	0	0	4
ENSRNOG00000001030	chr15	58554374	58658153	+	Tsc22d1	498545	ENSRNOT00000058206;ENSRNOT00000001360	GO:0006357(regulation of transcription by RNA polymerase II);GO:0006357(regulation of transcription by RNA polymerase II)	NA	NA	NA	TSC22	TSC22 domain family, member 1 [Source:RGD Symbol;Acc:3850]	protein_coding	21.934	22.5274	23.8092	33.8712	36.8453	37.9681	32.6706	30.9946	29.7768	7997	8333	9200	12781	13451	14163	12002	11082	10681
ENSRNOG00000001031	chr12	12624723	12634472	+	Ocm2		ENSRNOT00000043439	GO:0005509(calcium ion binding)	NA	NA	NA	NA	oncomodulin 2 [Source:RGD Symbol;Acc:3222]	protein_coding	0	0	0	0	0	0	0.0688636	0	0	0	0	0	0	0	0	5	0	0
ENSRNOG00000001032	chr12	12638864	12662371	+	Ccz1b	360768	ENSRNOT00000092587;ENSRNOT00000001365;ENSRNOT00000080567;ENSRNOT00000092392;ENSRNOT00000092304;ENSRNOT00000092402;ENSRNOT00000092544;ENSRNOT00000092412	GO:0005085(guanyl-nucleotide exchange factor activity);GO:0005765(lysosomal membrane);GO:0016192(vesicle-mediated transport);GO:0035658(Mon1-Ccz1 complex);GO:0043231(intracellular membrane-bounded organelle);GO:0050790(regulation of catalytic activity);GO:0050790(regulation of catalytic activity)	NA	NA	NA	NA	CCZ1 homolog B, vacuolar protein trafficking and biogenesis associated [Source:RGD Symbol;Acc:1306410]	nonsense_mediated_decay;protein_coding;retained_intron	9.46038	9.18343	8.59934	10.1536	10.1359	10.3178	8.78395	7.91436	8.13325	2772	2731	2671	3079	2975	3094	2594	2274	2346
ENSRNOG00000001033	chr15	58170967	58201970	+	Nufip1	364430	ENSRNOT00000001366	GO:0000492(box C/D snoRNP assembly);GO:0001650(fibrillar center);GO:0003723(RNA binding);GO:0005634(nucleus);GO:0005654(nucleoplasm);GO:0005726(perichromatin fibrils);GO:0005730(nucleolus);GO:0008023(transcription elongation factor complex);GO:0016363(nuclear matrix);GO:0022626(cytosolic ribosome);GO:0030515(snoRNA binding);GO:0030674(protein-macromolecule adaptor activity);GO:0032991(protein-con…	NA	NA	NA	NA	nuclear FMR1 interacting protein 1 [Source:RGD Symbol;Acc:1359440]	protein_coding	9.05791	8.24796	8.10557	11.4574	11.7258	10.8216	7.3643	7.56004	7.50202	1288	1190	1221	1686	1669	1574	1055	1054	1049
ENSRNOG00000001034	chr12	2587891	2626310	-	Evi5l	304201	ENSRNOT00000001367;ENSRNOT00000079918;ENSRNOT00000034124;ENSRNOT00000077396	GO:0005096(GTPase activator activity);GO:0006886(intracellular protein transport);GO:0031267(small GTPase binding);GO:0043087(regulation of GTPase activity);GO:0043547(positive regulation of GTPase activity);GO:0090630(activation of GTPase activity);GO:1902018(negative regulation of cilium assembly);GO:1902018(negative regulation of cilium assembly)	NA	NA	NA	NA	ecotropic viral integration site 5-like [Source:RGD Symbol;Acc:1561962]	protein_coding	6.01833	6.27082	6.14607	4.70589	4.84088	4.6046	5.77621	6.34019	6.37156	1781	1882	1927	1441	1435	1395	1723	1840	1854
ENSRNOG00000001035	chr12	37427546	37444282	-	Gtf2h3	288651	ENSRNOT00000001368	GO:0000438(core TFIIH complex portion of holo TFIIH complex);GO:0000439(transcription factor TFIIH core complex);GO:0005634(nucleus);GO:0005654(nucleoplasm);GO:0005669(transcription factor TFIID complex);GO:0005675(transcription factor TFIIH holo complex);GO:0006289(nucleotide-excision repair);GO:0006355(regulation of transcription, DNA-templated);GO:0006366(transcription by RNA polymerase II);GO…	03022(Basal transcription factors);03420(Nucleotide excision repair);05203(Viral carcinogenesis)	NA	NA	NA	general transcription factor IIH subunit 3 [Source:RGD Symbol;Acc:1305494]	protein_coding	4.76125	3.89712	4.24702	4.44661	4.25568	4.60483	3.97346	3.68227	4.74189	745	619	705	720	667	738	627	565	730
ENSRNOG00000001036	chr12	12665194	12712742	-	Rsph10b	288478	ENSRNOT00000034483;ENSRNOT00000092526	NA	NA	NA	NA	NA	radial spoke head 10 homolog B [Source:RGD Symbol;Acc:1311893]	protein_coding;processed_transcript	0	0.0269064	0.0541591	0.0660554	0.0147533	0.0258744	0.0351983	0.0776175	0.0829227	0	8	17	20	5	8	11	23	24
ENSRNOG00000001037	chr15	58153275	58171049	-	Gpalpp1	298712	ENSRNOT00000001371	NA	NA	NA	NA	NA	GPALPP motifs containing 1 [Source:RGD Symbol;Acc:1307254]	protein_coding	10.0762	11.103	11.1714	12.8899	11.3192	12.7488	9.84475	9.64973	9.30351	1115	1247	1310	1476	1254	1444	1098	1047	1013
ENSRNOG00000001039	chr12	37444072	37465398	+	Eif2b1	64514	ENSRNOT00000077380;ENSRNOT00000092733;ENSRNOT00000092699;ENSRNOT00000001373;ENSRNOT00000092416	GO:0003743(translation initiation factor activity);GO:0005085(guanyl-nucleotide exchange factor activity);GO:0005737(cytoplasm);GO:0005851(eukaryotic translation initiation factor 2B complex);GO:0005886(plasma membrane);GO:0006413(translational initiation);GO:0014003(oligodendrocyte development);GO:0016020(membrane);GO:0042802(identical protein binding);GO:0044237(cellular metabolic process);GO:0…	03013(RNA transport);05168(Herpes simplex virus 1 infection);05168(Herpes simplex virus 1 infection)	NA	NA	NA	eukaryotic translation initiation factor 2B subunit alpha [Source:RGD Symbol;Acc:620819]	protein_coding;processed_transcript	12.4618	13.3474	12.2853	13.926	13.8259	14.2894	11.2272	12.0677	11.3529	2365	2570	2471	2735	2628	2775	2147	2247	2120
ENSRNOG00000001040	chr12	12714394	12738641	-	Pms2	288479	ENSRNOT00000067021;ENSRNOT00000078603	GO:0003674(molecular_function);GO:0003677(DNA binding);GO:0003697(single-stranded DNA binding);GO:0005524(ATP binding);GO:0005575(cellular_component);GO:0005634(nucleus);GO:0005654(nucleoplasm);GO:0005829(cytosol);GO:0005886(plasma membrane);GO:0006281(DNA repair);GO:0006298(mismatch repair);GO:0006974(cellular response to DNA damage stimulus);GO:0016446(somatic hypermutation of immunoglobulin ge…	03430(Mismatch repair);03460(Fanconi anemia pathway);03460(Fanconi anemia pathway)	NA	NA	NA	PMS1 homolog 2, mismatch repair system component [Source:RGD Symbol;Acc:1305483]	protein_coding	5.4806	5.92017	5.53582	7.17228	6.06283	5.6842	4.39277	4.68175	4.41023	1192	1306	1276	1613	1320	1265	962	999	944
ENSRNOG00000001043	chr12	37453005	37468935	-	Ddx55	100362764	ENSRNOT00000001387	GO:0000166(nucleotide binding);GO:0003676(nucleic acid binding);GO:0003723(RNA binding);GO:0003724(RNA helicase activity);GO:0004386(helicase activity);GO:0005524(ATP binding);GO:0005654(nucleoplasm);GO:0005730(nucleolus);GO:0005829(cytosol);GO:0016787(hydrolase activity)	NA	K14809	EC:3.6.4.13	NA	DEAD-box helicase 55 [Source:RGD Symbol;Acc:2324094]	protein_coding	4.85243	4.85284	4.95932	6.43646	6.5413	5.71284	9.27506	9.06206	8.51077	845	857	915	1159	1140	1017	1626	1546	1457
ENSRNOG00000001044	chr12	12738812	12748345	+	Aimp2	288480	ENSRNOT00000092233;ENSRNOT00000001379	GO:0005634(nucleus);GO:0005737(cytoplasm);GO:0005829(cytosol);GO:0006412(translation);GO:0006915(apoptotic process);GO:0007275(multicellular organism development);GO:0008285(negative regulation of cell population proliferation);GO:0017101(aminoacyl-tRNA synthetase multienzyme complex);GO:0030154(cell differentiation);GO:0031398(positive regulation of protein ubiquitination);GO:0060090(molecular a…	NA	NA	NA	NA	aminoacyl tRNA synthetase complex-interacting multifunctional protein 2 [Source:RGD Symbol;Acc:1560787]	protein_coding	25.7452	25.9497	26.5985	30.2917	27.8061	28.6254	27.0677	25.4504	25.4042	2189	2239	2397	2666	2368	2491	2320	2123	2126
ENSRNOG00000001047	chr12	2548218	2555164	-	Map2k7	363855	ENSRNOT00000061821;ENSRNOT00000084460	GO:0000187(activation of MAPK activity);GO:0000287(magnesium ion binding);GO:0004672(protein kinase activity);GO:0004708(MAP kinase kinase activity);GO:0005524(ATP binding);GO:0006468(protein phosphorylation);GO:0006970(response to osmotic stress);GO:0009408(response to heat);GO:0009411(response to UV);GO:0016301(kinase activity);GO:0016310(phosphorylation);GO:0019899(enzyme binding);GO:0019901(p…	04010(MAPK signaling pathway);04012(ErbB signaling pathway);04141(Protein processing in endoplasmic reticulum);04380(Osteoclast differentiation);04530(Tight junction);04620(Toll-like receptor signaling pathway);04660(T cell receptor signaling pathway);04664(Fc epsilon RI signaling pathway);04668(TNF signaling pathway);04722(Neurotrophin signaling pathway);04912(GnRH signaling pathway);04926(Relax…	K04431	EC:2.7.12.2	NA	mitogen activated protein kinase kinase 7 [Source:RGD Symbol;Acc:1560043]	protein_coding	10.4911	11.3961	8.4389	13.4327	13.207	13.18	13.2783	12.6318	12.0259	1020	1124	870	1351	1286	1310	1301	1204	1150
ENSRNOG00000001048	chr12	12756452	12760838	+	Ankrd61	689907	ENSRNOT00000001382	GO:0005515(protein binding);GO:0005654(nucleoplasm)	NA	NA	NA	NA	ankyrin repeat domain 61 [Source:RGD Symbol;Acc:1586393]	protein_coding	0.413848	0.23691	0.234609	0.586341	0.33984	0.152935	0.41581	0.549607	0.262381	46	27	28	67	38	18	46	60	29
ENSRNOG00000001049	chr15	57891680	57894504	+	Tpt1	116646	ENSRNOT00000001383	GO:0005654(nucleoplasm);GO:0008134(transcription factor binding);GO:0019827(stem cell population maintenance);GO:2000384(negative regulation of ectoderm development)	NA	NA	NA	NA	tumor protein, translationally-controlled 1 [Source:RGD Symbol;Acc:621623]	protein_coding	881.503	923.469	921.753	1009.04	985.557	988.958	1104.64	1098.69	1070.93	51905	55167	57517	61487	58109	59578	65535	63439	62032
ENSRNOG00000001050	chr12	12748785	12782146	-	Eif2ak1	27137	ENSRNOT00000001392;ENSRNOT00000079836;ENSRNOT00000092346;ENSRNOT00000092482	GO:0002526(acute inflammatory response);GO:0004672(protein kinase activity);GO:0004694(eukaryotic translation initiation factor 2alpha kinase activity);GO:0005524(ATP binding);GO:0005737(cytoplasm);GO:0006417(regulation of translation);GO:0006468(protein phosphorylation);GO:0006909(phagocytosis);GO:0008285(negative regulation of cell population proliferation);GO:0010999(regulation of eIF2 alpha p…	04141(Protein processing in endoplasmic reticulum);05160(Hepatitis C);05162(Measles);05168(Herpes simplex virus 1 infection);05168(Herpes simplex virus 1 infection)	K16194	EC:2.7.11.1	NA	eukaryotic translation initiation factor 2 alpha kinase 1 [Source:RGD Symbol;Acc:70883]	protein_coding;processed_transcript	15.2442	14.0293	14.9507	15.297	14.2749	14.9284	17.8299	18.5131	17.7834	3404	3179	3539	3535	3192	3410	4011	4054	3906
ENSRNOG00000001052	chr15	57813356	57834173	-	Slc25a30	361074	ENSRNOT00000001389	GO:0005739(mitochondrion);GO:0006839(mitochondrial transport);GO:0031966(mitochondrial membrane)	NA	NA	NA	NA	solute carrier family 25, member 30 [Source:RGD Symbol;Acc:1359702]	protein_coding	3.38697	3.49551	4.02766	4.49167	5.57877	5.37093	4.03109	5.04542	3.96632	455	476	573	624	750	738	545	664	524
ENSRNOG00000001053	chr12	37471260	37480297	-	Tmed2	65165	ENSRNOT00000001397	GO:0001701(in utero embryonic development);GO:0001756(somitogenesis);GO:0001843(neural tube closure);GO:0001892(embryonic placenta development);GO:0001893(maternal placenta development);GO:0001947(heart looping);GO:0005783(endoplasmic reticulum);GO:0005793(endoplasmic reticulum-Golgi intermediate compartment);GO:0005794(Golgi apparatus);GO:0006886(intracellular protein transport);GO:0007030(Golgi…	NA	NA	NA	NA	transmembrane p24 trafficking protein 2 [Source:RGD Symbol;Acc:69243]	protein_coding	186.528	189.586	179.81	211.744	199.921	215.817	169.713	160.019	156.236	27119	27965	27704	31859	29105	32102	24861	22814	22345
ENSRNOG00000001055	chr12	37490584	37528784	+	Rilpl1	304469	ENSRNOT00000001401;ENSRNOT00000090831	GO:0003382(epithelial cell morphogenesis);GO:0005654(nucleoplasm);GO:0005813(centrosome);GO:0005829(cytosol);GO:0005886(plasma membrane);GO:0005929(cilium);GO:0046983(protein dimerization activity);GO:1901214(regulation of neuron death);GO:1903445(protein transport from ciliary membrane to plasma membrane);GO:1903445(protein transport from ciliary membrane to plasma membrane)	NA	NA	NA	NA	Rab interacting lysosomal protein-like 1 [Source:RGD Symbol;Acc:1307973]	protein_coding	10.0715	10.6501	10.4002	8.65414	9.18426	9.16909	14.0778	13.833	13.5719	1895	2033	2073	1685	1730	1766	2669	2552	2512
ENSRNOG00000001056	chr12	2537275	2540668	-	Snapc2	304204	ENSRNOT00000001398	GO:0005654(nucleoplasm);GO:0005829(cytosol);GO:0016604(nuclear body)	NA	NA	NA	NA	small nuclear RNA activating complex, polypeptide 2 [Source:RGD Symbol;Acc:1304589]	protein_coding	7.2963	6.30641	6.98412	10.5843	8.08609	9.04305	10.6198	10.9229	9.26683	924	811	938	1387	1026	1172	1355	1357	1155
ENSRNOG00000001057	chr12	2534212	2535822	+	Ctxn1	29145	ENSRNOT00000001399	GO:0007417(central nervous system development);GO:0016020(membrane);GO:0016021(integral component of membrane)	NA	NA	NA	NA	cortexin 1 [Source:RGD Symbol;Acc:2449]	protein_coding	1.45305	1.95879	2.29103	1.48495	2.24251	1.43839	1.06298	1.63822	1.36302	131	179	218	138	202	132	97	145	121
ENSRNOG00000001058	chr12	2517006	2533706	+	Timm44	29635	ENSRNOT00000001409	GO:0001650(fibrillar center);GO:0005739(mitochondrion);GO:0005743(mitochondrial inner membrane);GO:0005759(mitochondrial matrix);GO:0015031(protein transport);GO:0016020(membrane);GO:0030150(protein import into mitochondrial matrix);GO:0051087(chaperone binding)	NA	NA	NA	NA	translocase of inner mitochondrial membrane 44 [Source:RGD Symbol;Acc:3864]	protein_coding	16.1888	15.5302	15.0224	20.9569	20.1474	21.8469	13.9444	12.6368	15.4109	2144	2086	2108	2872	2671	2960	1861	1641	2008
ENSRNOG00000001059	chr12	12859661	12877495	+	Usp42	288482	ENSRNOT00000001404	GO:0004843(thiol-dependent ubiquitin-specific protease activity);GO:0006511(ubiquitin-dependent protein catabolic process);GO:0016579(protein deubiquitination)	NA	K11855	EC:3.4.19.12	NA	ubiquitin specific peptidase 42 [Source:RGD Symbol;Acc:1305231]	protein_coding	3.3195	3.52811	3.71346	4.21231	3.96985	4.22292	3.25481	3.39118	3.14191	1245	1342	1476	1635	1491	1620	1230	1247	1159
ENSRNOG00000001060	chr12	37531095	37538403	-	Snrnp35	360803	ENSRNOT00000001402	GO:0003676(nucleic acid binding);GO:0003723(RNA binding);GO:0005634(nucleus);GO:0005689(U12-type spliceosomal complex);GO:0005730(nucleolus)	NA	NA	NA	NA	small nuclear ribonucleoprotein U11/U12 subunit 35 [Source:RGD Symbol;Acc:1310724]	protein_coding	4.71422	5.36992	4.29616	6.31998	5.86421	6.83962	6.83657	7.41295	6.73377	388	448	375	538	483	576	567	598	545
ENSRNOG00000001061	chr12	37544918	37556453	+	Rilpl2	288652	ENSRNOT00000001403	GO:0003382(epithelial cell morphogenesis);GO:0005813(centrosome);GO:0005829(cytosol);GO:0005929(cilium);GO:0042802(identical protein binding);GO:0046983(protein dimerization activity);GO:1903445(protein transport from ciliary membrane to plasma membrane)	NA	NA	NA	NA	Rab interacting lysosomal protein-like 2 [Source:RGD Symbol;Acc:1303140]	protein_coding	12.2255	13.0309	10.1626	11.5086	11.5798	11.5206	12.8863	13.2473	10.4056	1171	1266	1031	1140	1110	1129	1243	1244	980
ENSRNOG00000001062	chr12	37559770	37574750	-	Kmt5a	689820	ENSRNOT00000066253	GO:0000122(negative regulation of transcription by RNA polymerase II);GO:0002039(p53 binding);GO:0003674(molecular_function);GO:0003714(transcription corepressor activity);GO:0005515(protein binding);GO:0005575(cellular_component);GO:0005634(nucleus);GO:0005694(chromosome);GO:0008150(biological_process);GO:0008168(methyltransferase activity);GO:0016279(protein-lysine N-methyltransferase activity)…	00310(Lysine degradation);01100(Metabolic pathways)	K11428	EC:2.1.1.361	NA	lysine methyltransferase 5A [Source:RGD Symbol;Acc:1587560]	protein_coding	41.9861	42.2828	40.7944	71.5765	63.5791	68.7044	63.0605	52.2766	51.3637	3021	3087	3111	5330	4581	5058	4572	3689	3636
ENSRNOG00000001064	chr12	37593874	37649036	+	Sbno1	304470	ENSRNOT00000057902;ENSRNOT00000088787;ENSRNOT00000088006	GO:0006355(regulation of transcription, DNA-templated);GO:0006355(regulation of transcription, DNA-templated)	NA	NA	NA	NA	strawberry notch homolog 1 [Source:RGD Symbol;Acc:1310005]	protein_coding	13.6726	12.9733	12.6525	14.7715	13.7308	15.0233	15.4048	15.8182	14.8972	5805	5588	5692	6490	5837	6525	6589	6585	6222
ENSRNOG00000001065	chr12	12877559	12945192	-	Cyth3	116693	ENSRNOT00000001412;ENSRNOT00000082529	GO:0001726(ruffle);GO:0005085(guanyl-nucleotide exchange factor activity);GO:0005547(phosphatidylinositol-3,4,5-trisphosphate binding);GO:0005654(nucleoplasm);GO:0005737(cytoplasm);GO:0005829(cytosol);GO:0005886(plasma membrane);GO:0005912(adherens junction);GO:0005923(bicellular tight junction);GO:0031234(extrinsic component of cytoplasmic side of plasma membrane);GO:0032012(regulation of ARF pr…	04072(Phospholipase D signaling pathway);04144(Endocytosis);05132(Salmonella infection);05132(Salmonella infection)	NA	NA	NA	cytohesin 3 [Source:RGD Symbol;Acc:620399]	protein_coding	22.7191	22.5769	23.2811	27.8096	27.7272	26.822	20.4642	21.2095	21.547	6616	6669	7184	8379	8084	7991	6004	6056	6172
ENSRNOG00000001066	chr17	72160735	72195509	+	Itih2	498793	ENSRNOT00000038817	GO:0004867(serine-type endopeptidase inhibitor activity);GO:0030212(hyaluronan metabolic process)	NA	NA	NA	NA	inter-alpha-trypsin inhibitor heavy chain 2 [Source:RGD Symbol;Acc:1565426]	protein_coding	0.249615	0.132208	0.112027	0.056539	0.100289	0.159979	0.087393	0.271542	0.065342	52	28	25	13	21	35	19	56	14
ENSRNOG00000001068	chr12	13090172	13111873	+	Rac1	363875	ENSRNOT00000092558;ENSRNOT00000001417;ENSRNOT00000087094;ENSRNOT00000092628	GO:0001934(positive regulation of protein phosphorylation);GO:0003376(sphingosine-1-phosphate receptor signaling pathway);GO:0003924(GTPase activity);GO:0005525(GTP binding);GO:0005737(cytoplasm);GO:0005802(trans-Golgi network);GO:0005884(actin filament);GO:0005886(plasma membrane);GO:0007264(small GTPase mediated signal transduction);GO:0008361(regulation of cell size);GO:0010591(regulation of l…	04010(MAPK signaling pathway);04014(Ras signaling pathway);04015(Rap1 signaling pathway);04024(cAMP signaling pathway);04062(Chemokine signaling pathway);04071(Sphingolipid signaling pathway);04145(Phagosome);04151(PI3K-Akt signaling pathway);04310(Wnt signaling pathway);04360(Axon guidance);04370(VEGF signaling pathway);04380(Osteoclast differentiation);04510(Focal adhesion);04520(Adherens junct…	NA	NA	NA	Rac family small GTPase 1 [Source:RGD Symbol;Acc:619755]	protein_coding	95.8269	96.6344	97.5831	112.106	107.521	112.732	92.8616	86.9215	90.4071	23020	23552	24841	27870	25863	27706	22476	20475	21364
ENSRNOG00000001069	chr12	2461502	2502432	+	Elavl1	363854	ENSRNOT00000001415	GO:0003676(nucleic acid binding);GO:0003723(RNA binding);GO:0003725(double-stranded RNA binding);GO:0003729(mRNA binding);GO:0003730(mRNA 3'-UTR binding);GO:0005634(nucleus);GO:0005654(nucleoplasm);GO:0005737(cytoplasm);GO:0005783(endoplasmic reticulum);GO:0005829(cytosol);GO:0006606(protein import into nucleus);GO:0010494(cytoplasmic stress granule);GO:0016441(posttranscriptional gene silencing)…	04152(AMPK signaling pathway);04657(IL-17 signaling pathway)	NA	NA	NA	ELAV like RNA binding protein 1 [Source:RGD Symbol;Acc:1308649]	protein_coding	13.386	14.2776	12.5502	14.5012	15.1339	14.8028	10.1181	10.3528	9.515	2425	2624	2409	2718	2745	2743	1847	1839	1696
ENSRNOG00000001070	chr12	37668369	37677063	+	Cdk2ap1	360804	ENSRNOT00000001419	GO:0001701(in utero embryonic development);GO:0001934(positive regulation of protein phosphorylation);GO:0005634(nucleus);GO:0005654(nucleoplasm);GO:0005829(cytosol);GO:0048471(perinuclear region of cytoplasm);GO:0060325(face morphogenesis);GO:0070182(DNA polymerase binding)	NA	NA	NA	NA	cyclin-dependent kinase 2 associated protein 1 [Source:RGD Symbol;Acc:1308664]	protein_coding	52.7054	50.213	50.7147	60.2543	55.9594	61.8819	55.2875	56.1488	45.7389	4798	4638	4893	5677	5101	5764	5072	5013	4096
ENSRNOG00000001071	chr12	4546287	4546607	+	AABR07035091.1		ENSRNOT00000001416	GO:0005739(mitochondrion);GO:0016020(membrane);GO:0016021(integral component of membrane);GO:0097250(mitochondrial respirasome assembly)	NA	NA	NA	NA		protein_coding	0.064052	0.339375	0.143581	0.206491	0.119832	0.029799	0.243736	0.241307	0.167472	2	9	4	6	3	1	6	6	4
ENSRNOG00000001072	chr12	4439750	4474729	-	Cers4	304208	ENSRNOT00000001418	GO:0003677(DNA binding);GO:0005634(nucleus);GO:0005783(endoplasmic reticulum);GO:0005789(endoplasmic reticulum membrane);GO:0006629(lipid metabolic process);GO:0006665(sphingolipid metabolic process);GO:0016020(membrane);GO:0016021(integral component of membrane);GO:0016410(N-acyltransferase activity);GO:0016740(transferase activity);GO:0030148(sphingolipid biosynthetic process);GO:0046513(cerami…	00600(Sphingolipid metabolism);01100(Metabolic pathways);04071(Sphingolipid signaling pathway)	K24621	EC:2.3.1.297	NA	ceramide synthase 4 [Source:RGD Symbol;Acc:1309303]	protein_coding	8.88728	8.57807	8.48444	9.59325	9.6207	8.80494	5.78895	6.91043	6.94305	2210	2165	2236	2469	2396	2241	1451	1686	1699
ENSRNOG00000001073	chr12	37677019	37699616	-	RGD1563482		ENSRNOT00000077803;ENSRNOT00000001421;ENSRNOT00000030251	GO:0000049(tRNA binding);GO:0003747(translation release factor activity);GO:0005739(mitochondrion);GO:0005762(mitochondrial large ribosomal subunit);GO:0006415(translational termination);GO:0043023(ribosomal large subunit binding);GO:0072344(rescue of stalled ribosome);GO:0072344(rescue of stalled ribosome)	NA	NA	NA	NA	RIKEN cDNA 2810006K23 gene [Source:MGI Symbol;Acc:MGI:1919900]	protein_coding	1.16259	0.943714	0.779797	1.10445	1.36484	1.29227	0.937907	1.15772	1.34306	312	257	222	307	366	354	254	305	354
ENSRNOG00000001074	chr12	37702404	37768957	+	Mphosph9	288654	ENSRNOT00000049985;ENSRNOT00000086244	GO:0005794(Golgi apparatus);GO:0005814(centriole);GO:0005814(centriole)	NA	NA	NA	NA	M-phase phosphoprotein 9 [Source:RGD Symbol;Acc:1598368]	protein_coding	1.69824	1.38229	1.70278	2.06376	2.01318	2.28368	1.49409	1.28793	1.493	865	714	919	1088	1027	1190	767	643	748
ENSRNOG00000001079	chr12	13113237	13157666	-	Daglb	304289	ENSRNOT00000092292;ENSRNOT00000001437;ENSRNOT00000067332;ENSRNOT00000092238	GO:0001516(prostaglandin biosynthetic process);GO:0004806(triglyceride lipase activity);GO:0005654(nucleoplasm);GO:0005886(plasma membrane);GO:0006629(lipid metabolic process);GO:0006690(icosanoid metabolic process);GO:0007405(neuroblast proliferation);GO:0010898(positive regulation of triglyceride catabolic process);GO:0016020(membrane);GO:0016021(integral component of membrane);GO:0016298(lipas…	04723(Retrograde endocannabinoid signaling);04925(Aldosterone synthesis and secretion);04925(Aldosterone synthesis and secretion)	NA	NA	NA	diacylglycerol lipase, beta [Source:RGD Symbol;Acc:1310193]	protein_coding	3.622	3.99655	4.41849	4.89953	4.89981	4.06988	5.52963	5.37462	4.61114	795	891	1029	1113	1077	915	1223	1157	996
ENSRNOG00000001080	chr12	37904379	37906521	-	Arl6ip4	288656	ENSRNOT00000001432	GO:0005634(nucleus);GO:0005730(nucleolus);GO:0006397(mRNA processing);GO:0008380(RNA splicing);GO:0016607(nuclear speck)	NA	NA	NA	NA	ADP-ribosylation factor like GTPase 6 interacting protein 4 [Source:RGD Symbol;Acc:1307657]	protein_coding	17.7248	18.6001	18.0199	20.9826	21.1136	21.3465	23.5309	19.7747	22.6781	1563	1664	1684	1914	1864	1925	2090	1710	1967
ENSRNOG00000001081	chr12	37907130	37910439	-	Ogfod2	288657	ENSRNOT00000001433	GO:0005506(iron ion binding);GO:0016491(oxidoreductase activity);GO:0016705(oxidoreductase activity, acting on paired donors, with incorporation or reduction of molecular oxygen);GO:0031418(L-ascorbic acid binding);GO:0046872(metal ion binding);GO:0051213(dioxygenase activity);GO:0055114(obsolete oxidation-reduction process)	NA	NA	NA	NA	2-oxoglutarate and iron-dependent oxygenase domain containing 2 [Source:RGD Symbol;Acc:1310594]	protein_coding	2.46703	3.13585	2.20538	3.27679	3.80713	3.46694	3.32093	3.54061	2.85925	302	389	286	415	466	434	409	425	344
ENSRNOG00000001082	chr12	37923528	37958363	+	Abcb9	63886	ENSRNOT00000045223	GO:0000166(nucleotide binding);GO:0005524(ATP binding);GO:0005764(lysosome);GO:0005765(lysosomal membrane);GO:0015440(ABC-type peptide transporter activity);GO:0015833(peptide transport);GO:0016020(membrane);GO:0016021(integral component of membrane);GO:0016887(ATPase activity);GO:0022857(transmembrane transporter activity);GO:0030176(integral component of endoplasmic reticulum membrane);GO:00426…	02010(ABC transporters);04142(Lysosome)	NA	NA	NA	ATP binding cassette subfamily B member 9 [Source:RGD Symbol;Acc:620254]	protein_coding	0.114304	0.103252	0.077957	0.068398	0.103261	0.042344	0.061528	0.065275	0.048776	47	43	34	29	42	18	26	26	20
ENSRNOG00000001083	chr12	13192453	13210758	-	Kdelr2	304290	ENSRNOT00000001438	GO:0000139(Golgi membrane);GO:0005046(KDEL sequence binding);GO:0005789(endoplasmic reticulum membrane);GO:0006621(protein retention in ER lumen);GO:0006890(retrograde vesicle-mediated transport, Golgi to endoplasmic reticulum);GO:0016021(integral component of membrane);GO:0030663(COPI-coated vesicle membrane);GO:0046923(ER retention sequence binding)	NA	NA	NA	NA	KDEL endoplasmic reticulum protein retention receptor 2 [Source:RGD Symbol;Acc:1304618]	protein_coding	138.857	137.689	136.495	132.046	137.6	131.006	100.287	96.7325	92.53	18466	18578	19237	18173	18324	17825	13438	12615	12105
ENSRNOG00000001086	chr12	37984790	38023368	+	Vps37b	288659	ENSRNOT00000001445	GO:0000813(ESCRT I complex);GO:0005737(cytoplasm);GO:0005768(endosome);GO:0005886(plasma membrane);GO:0006612(protein targeting to membrane);GO:0006623(protein targeting to vacuole);GO:0010008(endosome membrane);GO:0015031(protein transport);GO:0030496(midbody);GO:0031902(late endosome membrane);GO:0043162(ubiquitin-dependent protein catabolic process via the multivesicular body sorting pathway);…	04144(Endocytosis)	NA	NA	NA	VPS37B subunit of ESCRT-I [Source:RGD Symbol;Acc:1304576]	protein_coding	10.6353	9.30542	9.81428	8.78355	9.73529	9.66158	8.13567	7.11084	8.04768	1991	1767	1947	1701	1825	1850	1534	1305	1482
ENSRNOG00000001088	chr12	1460538	1471357	+	Rfc3	288414	ENSRNOT00000001444	GO:0003674(molecular_function);GO:0003677(DNA binding);GO:0003689(DNA clamp loader activity);GO:0005575(cellular_component);GO:0005634(nucleus);GO:0005663(DNA replication factor C complex);GO:0006260(DNA replication);GO:0006261(DNA-dependent DNA replication);GO:0006281(DNA repair);GO:0008150(biological_process);GO:0017116(single-stranded DNA helicase activity);GO:0031390(Ctf18 RFC-like complex);G…	03030(DNA replication);03420(Nucleotide excision repair);03430(Mismatch repair)	NA	NA	NA	replication factor C subunit 3 [Source:RGD Symbol;Acc:1306832]	protein_coding	12.6172	11.0561	10.8773	14.9915	16.0255	16.3895	4.19884	3.24762	4.33586	1217	1082	1111	1496	1547	1617	408	307	412
ENSRNOG00000001090	chr12	1023531	1195591	-	Stard13	498130	ENSRNOT00000001446	GO:0005515(protein binding);GO:0007165(signal transduction);GO:0008289(lipid binding);GO:0043542(endothelial cell migration);GO:0090051(negative regulation of cell migration involved in sprouting angiogenesis);GO:0097498(endothelial tube lumen extension)	NA	NA	NA	NA	StAR-related lipid transfer domain containing 13 [Source:RGD Symbol;Acc:1564816]	protein_coding	13.9217	14.017	14.1425	19.0522	17.8434	18.5662	12.9632	12.8273	9.35546	5811	5936	6256	8230	7458	7929	5452	5250	3842
ENSRNOG00000001091	chr12	38024519	38053085	-	Hip1r	81917	ENSRNOT00000034264	GO:0003779(actin binding);GO:0005543(phospholipid binding);GO:0005546(phosphatidylinositol-4,5-bisphosphate binding);GO:0005547(phosphatidylinositol-3,4,5-trisphosphate binding);GO:0005829(cytosol);GO:0005856(cytoskeleton);GO:0005886(plasma membrane);GO:0005905(clathrin-coated pit);GO:0005938(cell cortex);GO:0006897(endocytosis);GO:0006898(receptor-mediated endocytosis);GO:0006915(apoptotic proce…	NA	NA	NA	NA	huntingtin interacting protein 1 related [Source:RGD Symbol;Acc:621615]	protein_coding	4.67796	4.48509	5.0376	7.29635	7.86289	7.57335	4.47964	4.73054	5.66864	1508	1467	1721	2434	2538	2497	1455	1495	1797
ENSRNOG00000001092	chr12	943006	987551	+	Kl	83504	ENSRNOT00000001449	GO:0004553(hydrolase activity, hydrolyzing O-glycosyl compounds);GO:0005104(fibroblast growth factor receptor binding);GO:0005615(extracellular space);GO:0005975(carbohydrate metabolic process);GO:0006112(energy reserve metabolic process);GO:0007568(aging);GO:0008286(insulin receptor signaling pathway);GO:0008543(fibroblast growth factor receptor signaling pathway);GO:0016020(membrane);GO:0016021…	00040(Pentose and glucuronate interconversions);00053(Ascorbate and aldarate metabolism);01100(Metabolic pathways);04211(Longevity regulating pathway);04928(Parathyroid hormone synthesis, secretion and action);04961(Endocrine and other factor-regulated calcium reabsorption)	K14756	EC:3.2.1.31	NA	Klotho [Source:RGD Symbol;Acc:620396]	protein_coding	0.027637	0.020603	0.023122	0	0.013263	0	0.038104	0.0134	0.00965	8	6	7	0	4	0	11	4	3
ENSRNOG00000001094	chr12	13353750	13364338	+	Zfp316	304293	ENSRNOT00000052327	GO:0000981(DNA-binding transcription factor activity, RNA polymerase II-specific);GO:0005634(nucleus);GO:0006355(regulation of transcription, DNA-templated);GO:0006357(regulation of transcription by RNA polymerase II);GO:0043565(sequence-specific DNA binding);GO:0046872(metal ion binding)	05168(Herpes simplex virus 1 infection)	NA	NA	zf-C2H2	zinc finger protein 316 [Source:RGD Symbol;Acc:1311647]	protein_coding	0.775308	1.12821	0.972359	0.819587	0.727399	0.827288	0.777024	1.14922	1.04455	176	260	234	193	166	192	178	256	233
ENSRNOG00000001098	chr12	660011	794042	+	Pds5b	304218	ENSRNOT00000040830;ENSRNOT00000001464;ENSRNOT00000064951	GO:0000785(chromatin);GO:0003677(DNA binding);GO:0005634(nucleus);GO:0005654(nucleoplasm);GO:0007049(cell cycle);GO:0007064(mitotic sister chromatid cohesion);GO:0008285(negative regulation of cell population proliferation);GO:0042127(regulation of cell population proliferation);GO:0051301(cell division);GO:0051301(cell division)	NA	NA	NA	NA	PDS5 cohesin associated factor B [Source:RGD Symbol;Acc:1310838]	protein_coding	8.80186	9.20751	7.33439	9.61985	9.69303	9.17075	5.48151	6.51979	7.32764	5798	6154	5120	6558	6393	6180	3638	4212	4748
ENSRNOG00000001099	chr12	13428685	13442286	+	Rbak	288489	ENSRNOT00000077986;ENSRNOT00000001455	GO:0000977(RNA polymerase II transcription regulatory region sequence-specific DNA binding);GO:0000981(DNA-binding transcription factor activity, RNA polymerase II-specific);GO:0005634(nucleus);GO:0005654(nucleoplasm);GO:0006355(regulation of transcription, DNA-templated);GO:0006357(regulation of transcription by RNA polymerase II);GO:0046872(metal ion binding);GO:0046872(metal ion binding)	05168(Herpes simplex virus 1 infection);05168(Herpes simplex virus 1 infection)	NA	NA	zf-C2H2	RB-associated KRAB zinc finger [Source:RGD Symbol;Acc:1562875]	protein_coding	0.75936	0.655265	0.823177	0.933441	1.07811	0.970286	0.941963	0.814251	1.14089	200	176	230	254	284	261	251	211	295
ENSRNOG00000001101	chr12	13508429	13632304	+	Rnf216	304294	ENSRNOT00000001458;ENSRNOT00000083976	GO:0005634(nucleus);GO:0005654(nucleoplasm);GO:0005829(cytosol);GO:0016740(transferase activity);GO:0016874(ligase activity);GO:0032648(regulation of interferon-beta production);GO:0043161(proteasome-mediated ubiquitin-dependent protein catabolic process);GO:0046872(metal ion binding);GO:0050691(regulation of defense response to virus by host);GO:0061630(ubiquitin protein ligase activity);GO:0070…	NA	K11976	EC:2.3.2.31	NA	ring finger protein 216 [Source:RGD Symbol;Acc:1565135]	protein_coding	6.99759	6.62176	7.11339	8.59985	8.20116	7.80817	7.9635	8.50525	7.3942	2881	2766	3103	3664	3381	3289	3304	3433	2994
ENSRNOG00000001103	chr12	14449010	15098768	-	AABR07035437.1		ENSRNOT00000081109;ENSRNOT00000089775;ENSRNOT00000077967	NA	NA	NA	NA	NA	sidekick cell adhesion molecule 1 [Source:NCBI gene;Acc:304297]	processed_transcript	1.18953	1.23812	1.11002	3.46332	3.7587	3.53564	1.70636	1.55951	1.6657	591	623	585	1779	1867	1795	854	760	813
ENSRNOG00000001104	chr12	14180029	14244316	-	Foxk1	304298	ENSRNOT00000001466	GO:0000976(transcription regulatory region sequence-specific DNA binding);GO:0000977(RNA polymerase II transcription regulatory region sequence-specific DNA binding);GO:0000981(DNA-binding transcription factor activity, RNA polymerase II-specific);GO:0001227(DNA-binding transcription repressor activity, RNA polymerase II-specific);GO:0001678(cellular glucose homeostasis);GO:0003677(DNA binding);G…	NA	NA	NA	Fork_head	forkhead box K1 [Source:RGD Symbol;Acc:1309643]	protein_coding	5.52491	5.73086	5.34996	5.35206	5.52899	5.66578	5.12588	5.62955	5.33293	2288	2408	2348	2294	2293	2400	2139	2286	2173
ENSRNOG00000001106	chr12	38096034	38116919	-	Denr	687565	ENSRNOT00000001467	GO:0001731(formation of translation preinitiation complex);GO:0002188(translation reinitiation);GO:0003729(mRNA binding);GO:0003743(translation initiation factor activity);GO:0006412(translation);GO:0006413(translational initiation);GO:0032790(ribosome disassembly);GO:0075522(IRES-dependent viral translational initiation)	NA	NA	NA	NA	density regulated reinitiation and release factor [Source:RGD Symbol;Acc:1584200]	protein_coding	34.9885	36.9438	31.7832	46.5123	43.018	46.5133	34.5861	31.6972	35.856	1513	1620	1456	2081	1862	2057	1506	1344	1525
ENSRNOG00000001107	chr12	14169139	14175945	-	AABR07035428.1		ENSRNOT00000001469	GO:0044599(AP-5 adaptor complex)	NA	NA	NA	NA		protein_coding	4.40119	4.79779	4.14131	5.0123	5.77718	5.57568	6.30716	5.70169	5.98185	319	353	318	376	419	413	461	405	427
ENSRNOG00000001108	chr12	628488	650376	-	N4bp2l2	288416	ENSRNOT00000001468	GO:0000122(negative regulation of transcription by RNA polymerase II);GO:0001701(in utero embryonic development);GO:0001824(blastocyst development);GO:0003714(transcription corepressor activity);GO:0005634(nucleus);GO:0017053(transcription repressor complex);GO:0019899(enzyme binding);GO:1902035(positive regulation of hematopoietic stem cell proliferation);GO:1902037(negative regulation of hemato…	NA	NA	NA	NA	NEDD4 binding protein 2-like 2 [Source:RGD Symbol;Acc:1359603]	protein_coding	14.5873	14.9476	14.7524	17.2353	16.0148	16.3768	18.9716	17.2164	17.3767	2148	2233	2302	2627	2362	2468	2815	2486	2517
ENSRNOG00000001111	chr12	504007	544748	+	Brca2	360254	ENSRNOT00000001475	GO:0000722(telomere maintenance via recombination);GO:0000724(double-strand break repair via homologous recombination);GO:0000781(chromosome, telomeric region);GO:0000800(lateral element);GO:0001556(oocyte maturation);GO:0001833(inner cell mass cell proliferation);GO:0002020(protease binding);GO:0003677(DNA binding);GO:0003697(single-stranded DNA binding);GO:0005634(nucleus);GO:0005654(nucleoplas…	03440(Homologous recombination);03460(Fanconi anemia pathway);05200(Pathways in cancer);05212(Pancreatic cancer);05224(Breast cancer)	NA	NA	NA	BRCA2, DNA repair associated [Source:RGD Symbol;Acc:2219]	protein_coding	1.66546	1.59895	1.52694	2.74172	2.66437	2.60962	0.641912	0.541251	0.619697	1280	1246	1243	2180	2050	2051	497	408	469
ENSRNOG00000001113	chr12	14021727	14078134	+	Mmd2	304301	ENSRNOT00000060608	GO:0004672(protein kinase activity);GO:0006468(protein phosphorylation);GO:0016020(membrane);GO:0016021(integral component of membrane);GO:0019835(cytolysis);GO:0032880(regulation of protein localization);GO:0045666(positive regulation of neuron differentiation);GO:0045860(positive regulation of protein kinase activity);GO:0046579(positive regulation of Ras protein signal transduction);GO:0048471…	NA	NA	NA	NA	monocyte to macrophage differentiation-associated 2 [Source:RGD Symbol;Acc:1306506]	protein_coding	0	0	0	0	0	0	0	0	0	0	0	0	0	0	0	0	0	0
ENSRNOG00000001114	chr12	13969586	13998172	-	Wipi2	288498	ENSRNOT00000001476	GO:0000045(autophagosome assembly);GO:0000407(phagophore assembly site);GO:0005515(protein binding);GO:0005654(nucleoplasm);GO:0005776(autophagosome);GO:0005829(cytosol);GO:0006914(autophagy);GO:0009267(cellular response to starvation);GO:0016020(membrane);GO:0032266(phosphatidylinositol-3-phosphate binding);GO:0032991(protein-containing complex);GO:0034045(phagophore assembly site membrane);GO:0…	04136(Autophagy - other);04140(Autophagy - animal);05010(Alzheimer disease);05014(Amyotrophic lateral sclerosis);05016(Huntington disease);05017(Spinocerebellar ataxia);05022(Pathways of neurodegeneration - multiple diseases)	NA	NA	NA	WD repeat domain, phosphoinositide interacting 2 [Source:RGD Symbol;Acc:1359154]	protein_coding	10.6061	12.7242	10.628	17.7068	15.4258	16.6474	11.3096	11.7665	10.9364	1472	1791	1563	2542	2143	2363	1581	1601	1493
ENSRNOG00000001115	chr12	13914114	13924531	-	Slc29a4	288499	ENSRNOT00000001477	GO:0005326(neurotransmitter transmembrane transporter activity);GO:0005337(nucleoside transmembrane transporter activity);GO:0005342(organic acid transmembrane transporter activity);GO:0005886(plasma membrane);GO:0006836(neurotransmitter transport);GO:0008324(cation transmembrane transporter activity);GO:0008504(monoamine transmembrane transporter activity);GO:0015101(organic cation transmembrane…	NA	NA	NA	NA	solute carrier family 29 member 4 [Source:RGD Symbol;Acc:1310545]	protein_coding	0.238256	0.47181	0.314445	0.147472	0.396986	0.187555	0.070918	0.050406	0.078709	43	86	60	28	71	35	13	9	14
ENSRNOG00000001117	chr12	13734429	13747215	+	Fbxl18	678726	ENSRNOT00000001479	GO:0005515(protein binding);GO:0019005(SCF ubiquitin ligase complex);GO:0031146(SCF-dependent proteasomal ubiquitin-dependent protein catabolic process)	NA	NA	NA	NA	F-box and leucine-rich repeat protein 18 [Source:RGD Symbol;Acc:1596958]	protein_coding	0.811739	0.727319	0.809922	0.715942	0.75627	0.857552	0.63404	0.465499	0.452077	252	229	266	230	235	272	198	142	138
ENSRNOG00000001120	chr12	43421308	43576804	-	Med13l	360817	ENSRNOT00000078445;ENSRNOT00000042331;ENSRNOT00000081780	GO:0003712(transcription coregulator activity);GO:0006357(regulation of transcription by RNA polymerase II);GO:0016592(mediator complex);GO:0016592(mediator complex)	04919(Thyroid hormone signaling pathway);04919(Thyroid hormone signaling pathway)	NA	NA	NA	mediator complex subunit 13-like [Source:RGD Symbol;Acc:1305884]	protein_coding	14.7655	14.3893	14.3161	14.3422	15.0864	14.9688	16.1147	16.7371	16.9674	10230	10113	10510	10283	10466	10609	11249	11371	11563
ENSRNOG00000001123	chr12	43920564	43940798	-	RGD1562310		ENSRNOT00000001485	GO:0000139(Golgi membrane);GO:0005794(Golgi apparatus);GO:0016020(membrane);GO:0016021(integral component of membrane);GO:2000640(positive regulation of SREBP signaling pathway)	NA	NA	NA	NA	RIKEN cDNA 2410131K14 gene [Source:MGI Symbol;Acc:MGI:1924042]	protein_coding	3.40088	4.04165	3.63721	4.93434	5.81578	5.16513	4.45169	4.63093	4.12304	643	776	729	966	1101	1000	848	859	767
ENSRNOG00000001124	chr12	43940929	44008685	+	Rnft2	304521	ENSRNOT00000001486	GO:0016020(membrane);GO:0016021(integral component of membrane);GO:0016567(protein ubiquitination);GO:0046872(metal ion binding);GO:0061630(ubiquitin protein ligase activity);GO:1904294(positive regulation of ERAD pathway)	NA	NA	NA	NA	ring finger protein, transmembrane 2 [Source:RGD Symbol;Acc:1560195]	protein_coding	1.94072	1.84858	1.70339	2.11871	2.09925	2.36706	1.88745	2.54252	2.43218	605	585	563	683	655	755	593	777	746
ENSRNOG00000001126	chr12	44046217	44138138	+	Fbxw8	304522	ENSRNOT00000080853;ENSRNOT00000079510;ENSRNOT00000064756	GO:0004842(ubiquitin-protein transferase activity);GO:0005515(protein binding);GO:0005737(cytoplasm);GO:0005794(Golgi apparatus);GO:0005829(cytosol);GO:0007030(Golgi organization);GO:0008283(cell population proliferation);GO:0016567(protein ubiquitination);GO:0019005(SCF ubiquitin ligase complex);GO:0030687(preribosome, large subunit precursor);GO:0031467(Cul7-RING ubiquitin ligase complex);GO:00…	04120(Ubiquitin mediated proteolysis);04120(Ubiquitin mediated proteolysis)	NA	NA	NA	F-box and WD repeat domain containing 8 [Source:RGD Symbol;Acc:1306032]	protein_coding	9.0146	8.69841	9.19539	8.55039	9.04706	9.15084	8.97019	9.25726	8.06649	3532	3457	3818	3467	3549	3667	3541	3557	3109
ENSRNOG00000001128	chr12	44141422	44174583	-	Tesc	288689	ENSRNOT00000001490	GO:0000287(magnesium ion binding);GO:0001726(ruffle);GO:0005509(calcium ion binding);GO:0005634(nucleus);GO:0005654(nucleoplasm);GO:0005737(cytoplasm);GO:0005829(cytosol);GO:0005886(plasma membrane);GO:0008285(negative regulation of cell population proliferation);GO:0008584(male gonad development);GO:0010628(positive regulation of gene expression);GO:0019212(phosphatase inhibitor activity);GO:003…	NA	NA	NA	NA	tescalcin [Source:RGD Symbol;Acc:1566317]	protein_coding	0.269493	0.094945	0.144752	0.163295	0.108988	0.178506	0.160261	0.385829	0.190749	13	5	8	9	6	9	8	19	9
ENSRNOG00000001129	chr12	44246508	44279002	-	Fbxo21	360818	ENSRNOT00000064900	GO:0003677(DNA binding);GO:0005515(protein binding)	NA	NA	NA	NA	F-box protein 21 [Source:RGD Symbol;Acc:1307346]	protein_coding	3.70649	3.70193	4.24536	5.172	5.33528	5.37569	4.15799	3.92472	3.49959	513	519	622	740	739	760	579	532	476
ENSRNOG00000001130	chr12	44213943	44520341	-	Nos1	24598	ENSRNOT00000066810	GO:0001666(response to hypoxia);GO:0004517(nitric-oxide synthase activity);GO:0005515(protein binding);GO:0005516(calmodulin binding);GO:0005654(nucleoplasm);GO:0005886(plasma membrane);GO:0006809(nitric oxide biosynthetic process);GO:0009408(response to heat);GO:0010181(FMN binding);GO:0016491(oxidoreductase activity);GO:0016529(sarcoplasmic reticulum);GO:0020037(heme binding);GO:0033138(positiv…	00220(Arginine biosynthesis);00330(Arginine and proline metabolism);01100(Metabolic pathways);04020(Calcium signaling pathway);04145(Phagosome);04371(Apelin signaling pathway);04713(Circadian entrainment);04730(Long-term depression);04926(Relaxin signaling pathway);04970(Salivary secretion);05010(Alzheimer disease);05014(Amyotrophic lateral sclerosis);05022(Pathways of neurodegeneration - multipl…	K13240	EC:1.14.13.39	NA	nitric oxide synthase 1 [Source:RGD Symbol;Acc:3184]	protein_coding	0	0	0	0	0	0	0	0	0	0	0	0	0	0	0	0	0	0
ENSRNOG00000001134	chr12	44931494	44941062	+	Rfc5	304528	ENSRNOT00000001498;ENSRNOT00000084747;ENSRNOT00000085505;ENSRNOT00000082150	GO:0000166(nucleotide binding);GO:0003674(molecular_function);GO:0003677(DNA binding);GO:0003689(DNA clamp loader activity);GO:0005524(ATP binding);GO:0005575(cellular_component);GO:0005634(nucleus);GO:0005663(DNA replication factor C complex);GO:0006260(DNA replication);GO:0006261(DNA-dependent DNA replication);GO:0006281(DNA repair);GO:0008150(biological_process);GO:0016887(ATPase activity);GO:…	03030(DNA replication);03420(Nucleotide excision repair);03430(Mismatch repair);03430(Mismatch repair)	NA	NA	NA	replication factor C subunit 5 [Source:RGD Symbol;Acc:1309280]	protein_coding;nonsense_mediated_decay;retained_intron	7.29229	7.31646	6.37085	17.1295	17.7485	16.8649	4.7785	4.70544	3.74193	1135	1154	1050	2755	2762	2682	749	718	573
ENSRNOG00000001135	chr12	44942443	44962656	-	Wsb2	288692	ENSRNOT00000001499	GO:0005515(protein binding);GO:0016567(protein ubiquitination);GO:0035556(intracellular signal transduction)	NA	NA	NA	NA	WD repeat and SOCS box-containing 2 [Source:RGD Symbol;Acc:1359599]	protein_coding	157.246	157.375	155.655	116.409	119.689	120.387	155.25	161.476	158.947	17678	17950	18544	13543	13474	13847	17585	17801	17578
ENSRNOG00000001136	chr12	45026886	45031145	+	Pebp1	29542	ENSRNOT00000001500	NA	NA	NA	NA	NA	phosphatidylethanolamine binding protein 1 [Source:RGD Symbol;Acc:62017]	protein_coding	84.4484	91.4824	84.2972	118.622	114.348	116.354	92.8873	96.2812	92.8117	6873	7554	7270	9991	9319	9688	7617	7684	7431
ENSRNOG00000001138	chr12	45037883	45182974	-	Taok3	304530	ENSRNOT00000089043;ENSRNOT00000001503	GO:0000165(MAPK cascade);GO:0000166(nucleotide binding);GO:0004672(protein kinase activity);GO:0004674(protein serine/threonine kinase activity);GO:0005524(ATP binding);GO:0006468(protein phosphorylation);GO:0006974(cellular response to DNA damage stimulus);GO:0007095(mitotic G2 DNA damage checkpoint);GO:0016740(transferase activity);GO:0032874(positive regulation of stress-activated MAPK cascade…	04010(MAPK signaling pathway);04010(MAPK signaling pathway)	K04429	EC:2.7.11.1	NA	TAO kinase 3 [Source:RGD Symbol;Acc:1562861]	protein_coding	7.3103	6.5582	6.15064	6.75344	5.35476	6.21775	8.34514	8.06095	7.28433	1578	1436	1407	1508	1157	1372	1814	1706	1546
ENSRNOG00000001139	chr12	45199577	45221512	+	Suds3	360819	ENSRNOT00000075646	GO:0000122(negative regulation of transcription by RNA polymerase II);GO:0004407(histone deacetylase activity);GO:0005634(nucleus);GO:0005829(cytosol);GO:0016575(histone deacetylation);GO:0016604(nuclear body);GO:0019899(enzyme binding);GO:0043065(positive regulation of apoptotic process)	NA	NA	NA	NA	SDS3 homolog, SIN3A corepressor complex component [Source:RGD Symbol;Acc:1305986]	protein_coding	16.1473	15.084	15.1928	20.0932	20.1811	20.4818	19.8927	19.9144	18.3006	2601	2465	2594	3349	3255	3375	3228	3146	2900
ENSRNOG00000001141	chr12	45727112	45882548	+	Srrm4	498189	ENSRNOT00000001507	GO:0000381(regulation of alternative mRNA splicing, via spliceosome);GO:0003674(molecular_function);GO:0003729(mRNA binding);GO:0005575(cellular_component);GO:0005634(nucleus);GO:0006397(mRNA processing);GO:0007399(nervous system development);GO:0007605(sensory perception of sound);GO:0008150(biological_process);GO:0030154(cell differentiation);GO:0042551(neuron maturation);GO:0042802(identical p…	NA	NA	NA	NA	serine/arginine repetitive matrix 4 [Source:RGD Symbol;Acc:1560213]	protein_coding	0.05926	0	0.023738	0	0.064245	0.114385	0	0	0	8	0	4	0	9	16	0	0	0
ENSRNOG00000001142	chr12	46316236	46326790	+	Prkab1	83803	ENSRNOT00000001508	GO:0004672(protein kinase activity);GO:0005515(protein binding);GO:0005634(nucleus);GO:0005737(cytoplasm);GO:0005829(cytosol);GO:0006468(protein phosphorylation);GO:0006629(lipid metabolic process);GO:0006631(fatty acid metabolic process);GO:0006633(fatty acid biosynthetic process);GO:0007165(signal transduction);GO:0010628(positive regulation of gene expression);GO:0019901(protein kinase binding…	04068(FoxO signaling pathway);04152(AMPK signaling pathway);04211(Longevity regulating pathway);04213(Longevity regulating pathway - multiple species);04371(Apelin signaling pathway);04530(Tight junction);04710(Circadian rhythm);04714(Thermogenesis);04910(Insulin signaling pathway);04920(Adipocytokine signaling pathway);04921(Oxytocin signaling pathway);04922(Glucagon signaling pathway);04931(Ins…	NA	NA	NA	protein kinase AMP-activated non-catalytic subunit beta 1 [Source:RGD Symbol;Acc:71057]	protein_coding	16.1648	13.1843	13.3007	17.1868	18.02	18.2916	13.4751	14.0968	14.1126	2467	2042	2151	2714	2754	2856	2072	2110	2119
ENSRNOG00000001143	chr12	46334665	46494174	-	Cit	83620	ENSRNOT00000086716;ENSRNOT00000041281;ENSRNOT00000057036	GO:0000281(mitotic cytokinesis);GO:0004672(protein kinase activity);GO:0004674(protein serine/threonine kinase activity);GO:0005524(ATP binding);GO:0006468(protein phosphorylation);GO:0035556(intracellular signal transduction);GO:0035556(intracellular signal transduction)	NA	K16308	EC:2.7.11.1	NA	citron rho-interacting serine/threonine kinase [Source:RGD Symbol;Acc:70878]	protein_coding	4.88987	4.9904	4.52327	6.13539	6.74219	6.84332	1.14585	0.878187	0.936509	2754	2850	2699	3574	3800	3941	650	487	519
ENSRNOG00000001148	chr12	46791528	46794797	-	Rplp0	64205	ENSRNOT00000001518	GO:0042254(ribosome biogenesis)	03010(Ribosome);05171(Coronavirus disease - COVID-19)	NA	NA	NA	ribosomal protein lateral stalk subunit P0 [Source:RGD Symbol;Acc:621247]	protein_coding	1375.5	1413.51	1395.32	1490.32	1493.37	1529.32	1394.96	1375.18	1324.03	111632	116386	120005	125169	121360	126984	114067	109442	105706
ENSRNOG00000001149	chr12	46797954	46845080	-	Pxn	360820	ENSRNOT00000064115;ENSRNOT00000047466;ENSRNOT00000081134	GO:0005737(cytoplasm);GO:0005856(cytoskeleton);GO:0005925(focal adhesion);GO:0005938(cell cortex);GO:0007160(cell-matrix adhesion);GO:0046872(metal ion binding);GO:0046872(metal ion binding)	04062(Chemokine signaling pathway);04370(VEGF signaling pathway);04510(Focal adhesion);04670(Leukocyte transendothelial migration);04810(Regulation of actin cytoskeleton);05100(Bacterial invasion of epithelial cells);05135(Yersinia infection);05163(Human cytomegalovirus infection);05165(Human papillomavirus infection);05170(Human immunodeficiency virus 1 infection);05203(Viral carcinogenesis);052…	NA	NA	NA	paxillin [Source:RGD Symbol;Acc:1305759]	protein_coding	35.7479	36.5383	36.4189	35.9642	33.125	34.3484	24.4789	24.9689	24.2713	9896	10263	10685	10304	9184	9729	6829	6779	6611
ENSRNOG00000001151	chr12	46868416	46876592	+	Sirt4	304539	ENSRNOT00000001523;ENSRNOT00000084421	GO:0000820(regulation of glutamine family amino acid metabolic process);GO:0003674(molecular_function);GO:0003950(NAD+ ADP-ribosyltransferase activity);GO:0005739(mitochondrion);GO:0005743(mitochondrial inner membrane);GO:0005759(mitochondrial matrix);GO:0006471(protein ADP-ribosylation);GO:0006476(protein deacetylation);GO:0006541(glutamine metabolic process);GO:0006974(cellular response to DNA …	00760(Nicotinate and nicotinamide metabolism);01100(Metabolic pathways);01100(Metabolic pathways)	K11414	EC:2.3.1.286	NA	sirtuin 4 [Source:RGD Symbol;Acc:1310413]	protein_coding	0.577611	0.64706	0.792517	0.411668	0.646709	0.543635	1.08332	0.622109	0.593961	74	83	106	54	82	70	139	77	74
ENSRNOG00000001156	chr12	46895447	46920952	-	Msi1	259272	ENSRNOT00000001532	GO:0003676(nucleic acid binding);GO:0003723(RNA binding);GO:0003727(single-stranded RNA binding);GO:0005634(nucleus);GO:0005737(cytoplasm);GO:0005844(polysome);GO:0008266(poly(U) RNA binding);GO:0042802(identical protein binding)	03015(mRNA surveillance pathway)	NA	NA	NA	musashi RNA-binding protein 1 [Source:RGD Symbol;Acc:628778]	protein_coding	0.027736	0.040854	0.089993	0	0	0.107952	0.021431	0	0.018797	6	9	21	0	0	24	5	0	4
ENSRNOG00000001158	chr20	9743269	9840489	+	Abcg1	85264	ENSRNOT00000001533;ENSRNOT00000083505;ENSRNOT00000078031	GO:0000166(nucleotide binding);GO:0005524(ATP binding);GO:0005739(mitochondrion);GO:0005768(endosome);GO:0005886(plasma membrane);GO:0008203(cholesterol metabolic process);GO:0009897(external side of plasma membrane);GO:0010033(response to organic substance);GO:0010872(regulation of cholesterol esterification);GO:0010875(positive regulation of cholesterol efflux);GO:0010888(negative regulation of…	02010(ABC transporters);02010(ABC transporters)	NA	NA	NA	ATP binding cassette subfamily G member 1 [Source:RGD Symbol;Acc:620294]	protein_coding	0.113736	0.0460339	0.198	0.632351	0.717257	0.867417	0.841166	0.6244	0.814635	33	14	63	190	209	257	247	178	233
ENSRNOG00000001160	chr12	46987404	46989897	-	Triap1	691278	ENSRNOT00000001534;ENSRNOT00000079043	GO:0002039(p53 binding);GO:0005758(mitochondrial intermembrane space);GO:0015914(phospholipid transport);GO:0030330(DNA damage response, signal transduction by p53 class mediator);GO:0032991(protein-containing complex);GO:0034644(cellular response to UV);GO:0043066(negative regulation of apoptotic process);GO:0043154(negative regulation of cysteine-type endopeptidase activity involved in apoptoti…	NA	NA	NA	NA	TP53 regulated inhibitor of apoptosis 1 [Source:RGD Symbol;Acc:1586233]	protein_coding	2.64979	3.87176	3.24869	6.3774	4.90305	4.80622	4.38036	5.18915	4.6718	214	318	278	534	397	398	357	412	372
ENSRNOG00000001161	chr12	46989951	47039542	+	Gatc	360821	ENSRNOT00000001536	GO:0000166(nucleotide binding);GO:0005524(ATP binding);GO:0005739(mitochondrion);GO:0006412(translation);GO:0006450(regulation of translational fidelity);GO:0016874(ligase activity);GO:0016884(carbon-nitrogen ligase activity, with glutamine as amido-N-donor);GO:0030956(glutamyl-tRNA(Gln) amidotransferase complex);GO:0032543(mitochondrial translation);GO:0050567(glutaminyl-tRNA synthase (glutamine…	00970(Aminoacyl-tRNA biosynthesis);01100(Metabolic pathways)	K02435	EC:6.3.5.6;EC:6.3.5.7	NA	glutamyl-tRNA amidotransferase subunit C [Source:RGD Symbol;Acc:1309698]	protein_coding	5.35216	5.56597	5.46872	6.55182	6.63936	7.42016	9.20062	8.96401	8.10578	777	819	841	984	965	1101	1345	1275	1157
ENSRNOG00000001163	chr12	47039716	47046022	-	Srsf9	288701	ENSRNOT00000001539	GO:0003676(nucleic acid binding);GO:0005654(nucleoplasm);GO:0005730(nucleolus);GO:0019904(protein domain specific binding);GO:0048025(negative regulation of mRNA splicing, via spliceosome)	03040(Spliceosome);05168(Herpes simplex virus 1 infection)	NA	NA	NA	serine and arginine rich splicing factor 9 [Source:RGD Symbol;Acc:1309495]	protein_coding	26.7105	30.9821	27.6295	27.6087	29.1151	28.0731	26.7748	29.0412	26.5225	2174	2559	2383	2326	2373	2338	2196	2318	2124
ENSRNOG00000001169	chr20	10032641	10087688	+	Slc37a1	294321	ENSRNOT00000001544	GO:0015760(glucose-6-phosphate transport);GO:0016020(membrane);GO:0016021(integral component of membrane);GO:0022857(transmembrane transporter activity);GO:0030176(integral component of endoplasmic reticulum membrane);GO:0035435(phosphate ion transmembrane transport);GO:0055085(transmembrane transport);GO:0061513(glucose 6-phosphate:inorganic phosphate antiporter activity)	NA	NA	NA	NA	solute carrier family 37 member 1 [Source:RGD Symbol;Acc:1308587]	protein_coding	0.611736	0.435961	0.479087	0.369768	0.547962	0.52142	0.465893	0.683153	0.546972	134	97	111	84	120	117	103	146	118
ENSRNOG00000001170	chr12	47024442	47027495	+	Cox6a1	25282	ENSRNOT00000001545	GO:0004129(cytochrome-c oxidase activity);GO:0005739(mitochondrion);GO:0005743(mitochondrial inner membrane);GO:0005751(mitochondrial respiratory chain complex IV);GO:0006119(oxidative phosphorylation);GO:0006123(mitochondrial electron transport, cytochrome c to oxygen);GO:0016020(membrane);GO:0016021(integral component of membrane);GO:0016491(oxidoreductase activity);GO:0030234(enzyme regulator …	00190(Oxidative phosphorylation);01100(Metabolic pathways);04260(Cardiac muscle contraction);04714(Thermogenesis);04932(Non-alcoholic fatty liver disease);05010(Alzheimer disease);05012(Parkinson disease);05014(Amyotrophic lateral sclerosis);05016(Huntington disease);05020(Prion disease);05022(Pathways of neurodegeneration - multiple diseases)	NA	NA	NA	cytochrome c oxidase subunit 6A1 [Source:RGD Symbol;Acc:2384]	protein_coding	114.231	131.361	123.309	133.734	125.339	121.072	124.183	154.855	114.661	4657	5433	5327	5642	5117	5050	5101	6191	4598
ENSRNOG00000001171	chr12	47078753	47095438	-	Coq5	304542	ENSRNOT00000001546	GO:0005739(mitochondrion);GO:0005743(mitochondrial inner membrane);GO:0005759(mitochondrial matrix);GO:0006744(ubiquinone biosynthetic process);GO:0008168(methyltransferase activity);GO:0008425(2-polyprenyl-6-methoxy-1,4-benzoquinone methyltransferase activity);GO:0016020(membrane);GO:0016740(transferase activity);GO:0031314(extrinsic component of mitochondrial inner membrane);GO:0032259(methylat…	00130(Ubiquinone and other terpenoid-quinone biosynthesis);01100(Metabolic pathways);01240(Biosynthesis of cofactors)	K06127	EC:2.1.1.201	NA	coenzyme Q5, methyltransferase [Source:RGD Symbol;Acc:1310857]	protein_coding	6.83561	6.94565	6.46331	8.73208	7.32583	7.41925	6.2817	5.67095	5.91967	792	816	793	1047	850	879	733	644	675
ENSRNOG00000001172	chr12	47103314	47138128	+	Rnf10	288710	ENSRNOT00000064910	GO:0005737(cytoplasm);GO:0045893(positive regulation of transcription, DNA-templated);GO:0051865(protein autoubiquitination);GO:0061630(ubiquitin protein ligase activity)	NA	NA	NA	NA	ring finger protein 10 [Source:RGD Symbol;Acc:1309282]	protein_coding	80.7834	81.3954	82.262	81.9425	82.4385	86.9479	90.1726	84.9729	86.9585	24594	25141	26540	25816	25131	27082	27660	25367	26042
ENSRNOG00000001173	chr12	47179664	47209784	+	Cabp1	171051	ENSRNOT00000001551;ENSRNOT00000001552;ENSRNOT00000039281	GO:0000139(Golgi membrane);GO:0005509(calcium ion binding);GO:0005515(protein binding);GO:0005634(nucleus);GO:0005737(cytoplasm);GO:0005829(cytosol);GO:0005856(cytoskeleton);GO:0005886(plasma membrane);GO:0007275(multicellular organism development);GO:0007601(visual perception);GO:0008139(nuclear localization sequence binding);GO:0009898(cytoplasmic side of plasma membrane);GO:0010651(negative re…	NA	NA	NA	NA	calcium binding protein 1 [Source:RGD Symbol;Acc:620385]	protein_coding	1.05308	0.925718	0.877209	0.41703	0.791008	0.453317	1.1656	1.16868	1.10647	125	112	111	52	94	56	140	136	130
ENSRNOG00000001174	chr20	10123651	10216548	+	Pde9a	191569	ENSRNOT00000001559	GO:0004114(3',5'-cyclic-nucleotide phosphodiesterase activity);GO:0005654(nucleoplasm);GO:0005829(cytosol);GO:0005886(plasma membrane);GO:0007165(signal transduction);GO:0008081(phosphoric diester hydrolase activity);GO:0010613(positive regulation of cardiac muscle hypertrophy);GO:0042383(sarcolemma);GO:0046068(cGMP metabolic process);GO:0046069(cGMP catabolic process);GO:0047555(3',5'-cyclic-GMP…	00230(Purine metabolism);01100(Metabolic pathways)	K13761	EC:3.1.4.35	NA	phosphodiesterase 9A [Source:RGD Symbol;Acc:621035]	protein_coding	0	0	0.043523	0.134626	0.065564	0.067505	0	0.111232	0	0	0	8	24	12	12	0	19	0
ENSRNOG00000001177	chr12	47254484	47263747	+	Acads	64304	ENSRNOT00000001556	GO:0003995(acyl-CoA dehydrogenase activity);GO:0005654(nucleoplasm);GO:0005739(mitochondrion);GO:0005813(centrosome);GO:0016491(oxidoreductase activity);GO:0016627(oxidoreductase activity, acting on the CH-CH group of donors);GO:0033539(fatty acid beta-oxidation using acyl-CoA dehydrogenase);GO:0050660(flavin adenine dinucleotide binding);GO:0055114(obsolete oxidation-reduction process)	00071(Fatty acid degradation);00280(Valine, leucine and isoleucine degradation);00410(beta-Alanine metabolism);00640(Propanoate metabolism);00650(Butanoate metabolism);01100(Metabolic pathways);01200(Carbon metabolism);01212(Fatty acid metabolism)	K00248	EC:1.3.8.1	NA	acyl-CoA dehydrogenase short chain [Source:RGD Symbol;Acc:620514]	protein_coding	7.41662	9.05966	8.68603	9.88578	10.8719	10.5639	8.86846	9.27205	9.55358	974	1206	1208	1343	1429	1419	1173	1193	1234
ENSRNOG00000001178	chr12	47276476	47360507	-	Sppl3	360822	ENSRNOT00000001562	GO:0004190(aspartic-type endopeptidase activity);GO:0005791(rough endoplasmic reticulum);GO:0005886(plasma membrane);GO:0006465(signal peptide processing);GO:0007204(positive regulation of cytosolic calcium ion concentration);GO:0016020(membrane);GO:0016021(integral component of membrane);GO:0030660(Golgi-associated vesicle membrane);GO:0032092(positive regulation of protein binding);GO:0033116(e…	NA	NA	NA	NA	signal peptide peptidase like 3 [Source:RGD Symbol;Acc:1562826]	protein_coding	12.9102	12.4575	11.7362	13.8959	14.8211	14.4111	20.3987	20.288	19.6981	2597	2543	2502	2893	2986	2966	4135	4002	3898
ENSRNOG00000001181	chr20	10239154	10257044	-	Wdr4	690032	ENSRNOT00000068289	GO:0005515(protein binding);GO:0005634(nucleus);GO:0005654(nucleoplasm);GO:0005829(cytosol);GO:0006400(tRNA modification);GO:0008176(tRNA (guanine-N7-)-methyltransferase activity);GO:0036265(RNA (guanine-N7)-methylation);GO:0043527(tRNA methyltransferase complex)	NA	NA	NA	NA	WD repeat domain 4 [Source:RGD Symbol;Acc:1585179]	protein_coding	1.71426	2.17563	1.80637	2.50648	1.91208	2.61789	2.54584	2.75116	2.70239	460	592	513	696	514	718	688	723	713
ENSRNOG00000001182	chr20	10265806	10275304	+	Ndufv3	64539	ENSRNOT00000001564;ENSRNOT00000086272	GO:0005739(mitochondrion);GO:0005747(mitochondrial respiratory chain complex I);GO:0016020(membrane);GO:0016020(membrane)	00190(Oxidative phosphorylation);01100(Metabolic pathways);04714(Thermogenesis);04723(Retrograde endocannabinoid signaling);04932(Non-alcoholic fatty liver disease);05010(Alzheimer disease);05012(Parkinson disease);05014(Amyotrophic lateral sclerosis);05016(Huntington disease);05020(Prion disease);05022(Pathways of neurodegeneration - multiple diseases);05022(Pathways of neurodegeneration - multi…	NA	NA	NA	NADH:ubiquinone oxidoreductase subunit V3 [Source:RGD Symbol;Acc:621020]	protein_coding	21.8397	21.505	24.5126	22.8425	22.6451	24.1669	31.3372	27.5111	27.7482	2534	2532	3014	2743	2631	2869	3664	3130	3167
ENSRNOG00000001183	chr12	47407811	47433342	+	Hnf1a	24817	ENSRNOT00000001565	GO:0000978(RNA polymerase II cis-regulatory region sequence-specific DNA binding);GO:0001750(photoreceptor outer segment);GO:0001824(blastocyst development);GO:0001889(liver development);GO:0001890(placenta development);GO:0003677(DNA binding);GO:0003682(chromatin binding);GO:0003700(DNA-binding transcription factor activity);GO:0005634(nucleus);GO:0005667(transcription regulator complex);GO:0005…	04950(Maturity onset diabetes of the young)	NA	NA	Homeobox	HNF1 homeobox A [Source:RGD Symbol;Acc:3828]	protein_coding	0	0	0	0	0.015105	0	0	0	0.000413	0	0	0	0	4	0	0	0	1
ENSRNOG00000001184	chr20	10334308	10358922	+	Pknox1	294322	ENSRNOT00000001566	GO:0000978(RNA polymerase II cis-regulatory region sequence-specific DNA binding);GO:0000981(DNA-binding transcription factor activity, RNA polymerase II-specific);GO:0001525(angiogenesis);GO:0003677(DNA binding);GO:0003682(chromatin binding);GO:0005634(nucleus);GO:0005667(transcription regulator complex);GO:0005737(cytoplasm);GO:0006355(regulation of transcription, DNA-templated);GO:0006357(regu…	NA	NA	NA	Homeobox	PBX/knotted 1 homeobox 1 [Source:RGD Symbol;Acc:1305003]	protein_coding	5.28984	4.72388	4.41347	5.36616	5.52387	5.40798	3.43121	3.1324	3.44196	1677	1520	1483	1761	1754	1754	1096	974	1074
ENSRNOG00000001185	chr12	47433358	47438931	-	RGD1311899	288704	ENSRNOT00000050782	GO:0005634(nucleus);GO:0005635(nuclear envelope);GO:0007275(multicellular organism development);GO:0016055(Wnt signaling pathway);GO:0030178(negative regulation of Wnt signaling pathway);GO:0060061(Spemann organizer formation)	NA	NA	NA	NA	similar to RIKEN cDNA 2210016L21 gene [Source:RGD Symbol;Acc:1311899]	protein_coding	19.6134	18.1129	16.3068	19.507	20.2095	17.5099	26.023	27.2894	25.3658	2060	1930	1815	2120	2125	1881	2753	2810	2620
ENSRNOG00000001187	chr12	47444104	47456894	-	Oasl	304545	ENSRNOT00000001570	GO:0001730(2'-5'-oligoadenylate synthetase activity);GO:0003677(DNA binding);GO:0003725(double-stranded RNA binding);GO:0005515(protein binding);GO:0005654(nucleoplasm);GO:0005730(nucleolus);GO:0005737(cytoplasm);GO:0005829(cytosol);GO:0009615(response to virus);GO:0016779(nucleotidyltransferase activity);GO:0045071(negative regulation of viral genome replication);GO:0051607(defense response to v…	05165(Human papillomavirus infection)	NA	NA	NA	2'-5'-oligoadenylate synthetase-like [Source:RGD Symbol;Acc:1308586]	protein_coding	0.076846	0	0.10908	11.9708	6.90876	4.34919	0.862052	0.293938	0.242924	16	0	24	2528	1412	908	178	59	49
ENSRNOG00000001189	chr20	10668411	10680283	-	Sik1	59329	ENSRNOT00000001579	GO:0000287(magnesium ion binding);GO:0004672(protein kinase activity);GO:0004674(protein serine/threonine kinase activity);GO:0005524(ATP binding);GO:0005634(nucleus);GO:0005737(cytoplasm);GO:0006468(protein phosphorylation);GO:0007346(regulation of mitotic cell cycle);GO:0008140(cAMP response element binding protein binding);GO:0010830(regulation of myotube differentiation);GO:0010868(negative r…	04922(Glucagon signaling pathway)	K19008	EC:2.7.11.1	NA	salt-inducible kinase 1 [Source:RGD Symbol;Acc:69407]	protein_coding	0.125093	0.191234	0.205586	0.430834	0.31908	0.362647	0.136527	0.096299	0.048602	47	72	81	165	119	138	51	35	18
ENSRNOG00000001190	chr12	47590154	47631119	+	Git2	304546	ENSRNOT00000045946	GO:0005096(GTPase activator activity);GO:0005515(protein binding);GO:0005654(nucleoplasm);GO:0016301(kinase activity);GO:0016310(phosphorylation);GO:0043547(positive regulation of GTPase activity);GO:0044305(calyx of Held);GO:0044877(protein-containing complex binding);GO:0046872(metal ion binding);GO:0048266(behavioral response to pain);GO:0099171(presynaptic modulation of chemical synaptic tran…	04144(Endocytosis);05135(Yersinia infection)	NA	NA	NA	GIT ArfGAP 2 [Source:RGD Symbol;Acc:1359708]	protein_coding	18.0544	16.755	18.9357	16.8073	16.7734	17.7623	20.9749	21.2232	21.8595	4187	3942	4654	4034	3895	4215	4901	4826	4987
ENSRNOG00000001191	chr12	47638274	47653638	-	Tchp	304547	ENSRNOT00000001577	GO:0030057(desmosome);GO:0045095(keratin filament);GO:0097539(ciliary transition fiber)	NA	NA	NA	NA	trichoplein, keratin filament binding [Source:RGD Symbol;Acc:1310813]	protein_coding	4.14708	5.1411	4.70454	4.99548	4.49278	5.01858	4.12201	3.95108	4.23344	858	1079	1031	1069	930	1062	859	801	861
ENSRNOG00000001192	chr12	47667556	47687707	+	Gltp	288707	ENSRNOT00000001581	GO:0005737(cytoplasm);GO:0005829(cytosol);GO:0008289(lipid binding);GO:0042802(identical protein binding);GO:0051861(glycolipid binding);GO:0120009(intermembrane lipid transfer);GO:0120013(lipid transfer activity)	NA	NA	NA	NA	glycolipid transfer protein [Source:RGD Symbol;Acc:1564442]	protein_coding	19.5961	20.4208	18.2999	20.7554	21.478	20.152	15.7423	14.7469	13.7033	2400	2537	2375	2630	2634	2525	1943	1771	1651
ENSRNOG00000001193	chr20	10757854	10844178	-	Hsf2bp	499413	ENSRNOT00000001580;ENSRNOT00000079207	GO:0005694(chromosome);GO:0007141(male meiosis I);GO:0007283(spermatogenesis);GO:1990918(double-strand break repair involved in meiotic recombination);GO:1990918(double-strand break repair involved in meiotic recombination)	NA	NA	NA	NA	heat shock transcription factor 2 binding protein [Source:RGD Symbol;Acc:1565879]	protein_coding	0.0569429	0.149957	0.0880537	0.102057	0.193026	0.104874	0	0.019265	0.0783198	12	31	20	22	39	22	0	4	16
ENSRNOG00000001194	chr20	10844266	10869821	+	Rrp1b	309673	ENSRNOT00000001583	GO:0000791(euchromatin);GO:0000792(heterochromatin);GO:0001652(granular component);GO:0003713(transcription coactivator activity);GO:0005634(nucleus);GO:0005654(nucleoplasm);GO:0005694(chromosome);GO:0005730(nucleolus);GO:0006364(rRNA processing);GO:0010923(negative regulation of phosphatase activity);GO:0030688(preribosome, small subunit precursor);GO:0034260(negative regulation of GTPase activi…	NA	NA	NA	NA	ribosomal RNA processing 1B [Source:RGD Symbol;Acc:1305633]	protein_coding	5.98579	5.71084	6.03294	8.15637	7.67363	7.97598	5.31802	5.80944	4.94331	1957	1895	2091	2760	2513	2668	1752	1863	1590
ENSRNOG00000001195	chr12	47698947	47737902	+	Trpv4	66026	ENSRNOT00000001586	GO:0000122(negative regulation of transcription by RNA polymerase II);GO:0002024(diet induced thermogenesis);GO:0005034(osmosensor activity);GO:0005216(ion channel activity);GO:0005261(cation channel activity);GO:0005262(calcium channel activity);GO:0005515(protein binding);GO:0005516(calmodulin binding);GO:0005886(plasma membrane);GO:0005912(adherens junction);GO:0005929(cilium);GO:0006811(ion t…	04218(Cellular senescence);04750(Inflammatory mediator regulation of TRP channels);05418(Fluid shear stress and atherosclerosis)	NA	NA	NA	transient receptor potential cation channel, subfamily V, member 4 [Source:RGD Symbol;Acc:69337]	protein_coding	0.46405	0.462272	0.369394	0.74292	0.872299	0.905606	0.419106	0.412604	0.270714	111	112	94	184	209	221	101	97	64
ENSRNOG00000001198	chr12	47748165	47793534	-	Fam222a	498193	ENSRNOT00000001588	NA	NA	NA	NA	NA	family with sequence similarity 222, member A [Source:RGD Symbol;Acc:1565883]	protein_coding	0.161185	0.052305	0.051762	0.041387	0.075721	0.167452	0.15169	0	0	22	8	8	6	11	23	21	0	0
ENSRNOG00000001199	chr12	47138346	47142852	-	Pop5	117241	ENSRNOT00000001591	GO:0000172(ribonuclease MRP complex);GO:0001682(tRNA 5'-leader removal);GO:0003674(molecular_function);GO:0004526(ribonuclease P activity);GO:0004540(ribonuclease activity);GO:0005575(cellular_component);GO:0005634(nucleus);GO:0005655(nucleolar ribonuclease P complex);GO:0005730(nucleolus);GO:0006364(rRNA processing);GO:0008033(tRNA processing);GO:0008150(biological_process);GO:0016070(RNA metabo…	03008(Ribosome biogenesis in eukaryotes);03013(RNA transport)	K03537	EC:3.1.26.5	NA	POP5 homolog, ribonuclease P/MRP subunit [Source:RGD Symbol;Acc:1311819]	protein_coding	4.41585	4.91528	3.53848	7.75161	7.32324	7.66861	6.88617	6.93577	6.17978	472	533	401	858	784	839	742	727	650
ENSRNOG00000001201	chr20	10966331	10968432	-	Cstb	25308	ENSRNOT00000001593	GO:0002020(protease binding);GO:0004866(endopeptidase inhibitor activity);GO:0004869(cysteine-type endopeptidase inhibitor activity);GO:0005515(protein binding);GO:0005615(extracellular space);GO:0005634(nucleus);GO:0005730(nucleolus);GO:0005737(cytoplasm);GO:0005829(cytosol);GO:0008344(adult locomotory behavior);GO:0010466(negative regulation of peptidase activity);GO:0010951(negative regulation…	NA	NA	NA	NA	cystatin B [Source:RGD Symbol;Acc:2435]	protein_coding	67.0522	69.3382	68.7244	100.312	86.1621	86.1489	127.425	129.72	123.792	3187	3343	3461	4934	4100	4189	6102	6045	5787
ENSRNOG00000001203	chr20	10981998	10993280	+	Rrp1	309674	ENSRNOT00000001597	GO:0005634(nucleus);GO:0005694(chromosome);GO:0005730(nucleolus);GO:0006364(rRNA processing);GO:0030687(preribosome, large subunit precursor);GO:0030688(preribosome, small subunit precursor)	NA	NA	NA	NA	ribosomal RNA processing 1 [Source:RGD Symbol;Acc:1307286]	protein_coding	18.1363	16.687	16.1933	21.5279	19.9447	20.2553	15.3898	15.6761	16.4887	2464	2300	2331	3026	2713	2815	2106	2088	2203
ENSRNOG00000001204	chr12	47558590	47588335	-	Ankrd13a	360823	ENSRNOT00000001595	GO:0002091(negative regulation of receptor internalization);GO:0005515(protein binding);GO:0005737(cytoplasm);GO:0005768(endosome);GO:0005770(late endosome);GO:0005886(plasma membrane);GO:0016020(membrane);GO:0048471(perinuclear region of cytoplasm);GO:0140036(ubiquitin-dependent protein binding);GO:1905667(negative regulation of protein localization to endosome)	NA	NA	NA	NA	ankyrin repeat domain 13a [Source:RGD Symbol;Acc:1308577]	protein_coding	28.9325	29.6267	30.7292	42.6146	41.2486	42.6361	37.2697	37.4389	34.5084	7818	8122	8800	11917	11161	11787	10147	9920	9173
ENSRNOG00000001205	chr20	11114164	11144806	+	Agpat3	294324	ENSRNOT00000001602	GO:0003841(1-acylglycerol-3-phosphate O-acyltransferase activity);GO:0005635(nuclear envelope);GO:0005783(endoplasmic reticulum);GO:0005789(endoplasmic reticulum membrane);GO:0012505(endomembrane system);GO:0016020(membrane);GO:0016021(integral component of membrane);GO:0016740(transferase activity);GO:0016746(transferase activity, transferring acyl groups);GO:0042171(lysophosphatidic acid acyltr…	00561(Glycerolipid metabolism);00564(Glycerophospholipid metabolism);01100(Metabolic pathways);04072(Phospholipase D signaling pathway)	K13523	EC:2.3.1.51	NA	1-acylglycerol-3-phosphate O-acyltransferase 3 [Source:RGD Symbol;Acc:1305787]	protein_coding	3.88561	4.11622	3.84892	4.49683	4.63885	5.06524	4.90383	5.40907	5.42132	1732	1862	1819	2075	2071	2310	2203	2365	2378
ENSRNOG00000001210	chr20	11228844	11243205	+	Pwp2	690297	ENSRNOT00000001605	GO:0005515(protein binding)	03008(Ribosome biogenesis in eukaryotes)	NA	NA	NA	PWP2, small subunit processome component [Source:RGD Symbol;Acc:1582817]	protein_coding	8.75328	8.75532	8.47215	12.8287	12.921	12.7625	8.62906	7.59004	6.93138	2538	2575	2603	3849	3751	3786	2521	2158	1977
ENSRNOG00000001211	chr20	11244353	11252449	+	Gatd3a	294326	ENSRNOT00000001609	GO:0003674(molecular_function);GO:0005575(cellular_component);GO:0005739(mitochondrion);GO:0008150(biological_process)	NA	NA	NA	NA	glutamine amidotransferase like class 1 domain containing 3A [Source:RGD Symbol;Acc:1303003]	protein_coding	13.8078	13.8642	15.0858	16.7187	21.0826	20.5366	26.5302	25.5319	21.8848	1309	1333	1515	1640	2001	1991	2533	2373	2040
ENSRNOG00000001212	chr20	11344514	11359090	-	Dnmt3l	309680	ENSRNOT00000001610	GO:0000792(heterochromatin);GO:0000794(condensed nuclear chromosome);GO:0001701(in utero embryonic development);GO:0001890(placenta development);GO:0005634(nucleus);GO:0005737(cytoplasm);GO:0006306(DNA methylation);GO:0007141(male meiosis I);GO:0007283(spermatogenesis);GO:0008047(enzyme activator activity);GO:0010468(regulation of gene expression);GO:0010529(negative regulation of transposition);…	NA	NA	NA	NA	DNA methyltransferase 3 like [Source:RGD Symbol;Acc:1303239]	protein_coding	0	0	0	0	0	0	0.031463	0	0	0	0	0	0	0	0	4	0	0
ENSRNOG00000001213	chr20	11365697	11380631	+	Aire	294328	ENSRNOT00000001611	GO:0000977(RNA polymerase II transcription regulatory region sequence-specific DNA binding);GO:0001228(DNA-binding transcription activator activity, RNA polymerase II-specific);GO:0002458(peripheral T cell tolerance induction);GO:0002509(central tolerance induction to self antigen);GO:0003674(molecular_function);GO:0003677(DNA binding);GO:0003682(chromatin binding);GO:0005575(cellular_component);…	04120(Ubiquitin mediated proteolysis);05340(Primary immunodeficiency)	NA	NA	NA	autoimmune regulator [Source:RGD Symbol;Acc:1311139]	protein_coding	0	0	0	0	0	0	0	0	0	0	0	0	0	0	0	0	0	0
ENSRNOG00000001214	chr20	11393877	11415882	+	Pfkl	25741	ENSRNOT00000001625	GO:0003872(6-phosphofructokinase activity);GO:0005524(ATP binding);GO:0005737(cytoplasm);GO:0005829(cytosol);GO:0005945(6-phosphofructokinase complex);GO:0006002(fructose 6-phosphate metabolic process);GO:0006096(glycolytic process);GO:0009749(response to glucose);GO:0019900(kinase binding);GO:0030388(fructose 1,6-bisphosphate metabolic process);GO:0042802(identical protein binding);GO:0046676(ne…	00010(Glycolysis / Gluconeogenesis);00030(Pentose phosphate pathway);00051(Fructose and mannose metabolism);00052(Galactose metabolism);01100(Metabolic pathways);01200(Carbon metabolism);01230(Biosynthesis of amino acids);03018(RNA degradation);04066(HIF-1 signaling pathway);04152(AMPK signaling pathway);04919(Thyroid hormone signaling pathway);04922(Glucagon signaling pathway);05230(Central carb…	K00850	EC:2.7.1.11	NA	phosphofructokinase, liver type [Source:RGD Symbol;Acc:3311]	protein_coding	25.5154	24.5809	25.8664	62.1676	62.3758	61.6806	13.2136	11.8298	13.2287	5216	5098	5604	13152	12768	12900	2722	2372	2661
ENSRNOG00000001215	chr20	11417429	11424324	-	Cfap410	309681	ENSRNOT00000049745	GO:0001750(photoreceptor outer segment);GO:0005515(protein binding);GO:0005737(cytoplasm);GO:0005739(mitochondrion);GO:0005829(cytosol);GO:0005886(plasma membrane);GO:0007010(cytoskeleton organization);GO:0007224(smoothened signaling pathway);GO:0008360(regulation of cell shape);GO:0032391(photoreceptor connecting cilium);GO:0036064(ciliary basal body);GO:0042769(DNA damage response, detection of…	NA	NA	NA	NA	cilia and flagella associated protein 410 [Source:RGD Symbol;Acc:1309594]	protein_coding	4.42523	4.94888	5.66488	7.51687	7.61459	7.68224	5.84384	4.8681	4.27353	587	666	797	1032	1012	1043	781	634	558
ENSRNOG00000001216	chr20	11436267	11482051	+	Trpm2	294329	ENSRNOT00000001631	GO:0001659(temperature homeostasis);GO:0002407(dendritic cell chemotaxis);GO:0005216(ion channel activity);GO:0005261(cation channel activity);GO:0005384(manganese ion transmembrane transporter activity);GO:0005509(calcium ion binding);GO:0005764(lysosome);GO:0005765(lysosomal membrane);GO:0005886(plasma membrane);GO:0005887(integral component of plasma membrane);GO:0006811(ion transport);GO:0006…	04621(NOD-like receptor signaling pathway);04921(Oxytocin signaling pathway)	K04977	EC:3.6.1.13	NA	transient receptor potential cation channel, subfamily M, member 2 [Source:RGD Symbol;Acc:1311889]	protein_coding	0	0	0	0	0	0	0	0	0	0	0	0	0	0	0	0	0	0
ENSRNOG00000001217	chr20	11489456	11490406	+	Lrrc3	246773	ENSRNOT00000001632	GO:0005515(protein binding)	NA	NA	NA	NA	leucine rich repeat containing 3 [Source:RGD Symbol;Acc:628861]	protein_coding	1.40747	1.2088	0.838145	0.330066	0.308877	0.322236	0.173349	0.056996	0.180046	100	87	63	25	22	24	13	4	13
ENSRNOG00000001222	chr20	11700089	11721838	-	Ube2g2	294331	ENSRNOT00000001636	GO:0000166(nucleotide binding);GO:0000209(protein polyubiquitination);GO:0004842(ubiquitin-protein transferase activity);GO:0005524(ATP binding);GO:0005783(endoplasmic reticulum);GO:0005811(lipid droplet);GO:0005829(cytosol);GO:0006511(ubiquitin-dependent protein catabolic process);GO:0016740(transferase activity);GO:0030433(ubiquitin-dependent ERAD pathway);GO:0035458(cellular response to interf…	04120(Ubiquitin mediated proteolysis);04141(Protein processing in endoplasmic reticulum);05012(Parkinson disease);05022(Pathways of neurodegeneration - multiple diseases)	K04555	EC:2.3.2.23	NA	ubiquitin-conjugating enzyme E2G 2 [Source:RGD Symbol;Acc:1304860]	protein_coding	22.149	25.9669	24.265	25.1189	26.3471	24.3699	31.2491	29.4181	23.8113	3155	3752	3663	3703	3758	3551	4485	4109	3336
ENSRNOG00000001223	chr20	11746370	11764233	-	Pttg1ip	365548	ENSRNOT00000001638	GO:0002039(p53 binding);GO:0005634(nucleus);GO:0005654(nucleoplasm);GO:0005737(cytoplasm);GO:0006606(protein import into nucleus);GO:0031398(positive regulation of protein ubiquitination);GO:0043518(negative regulation of DNA damage response, signal transduction by p53 class mediator);GO:1902254(negative regulation of intrinsic apoptotic signaling pathway by p53 class mediator);GO:1903364(positiv…	NA	NA	NA	NA	PTTG1 interacting protein [Source:RGD Symbol;Acc:1305983]	protein_coding	54.6237	55.8877	54.8112	64.1028	66.3209	67.6731	95.945	99.4685	92.0559	10428	10825	11089	12665	12678	13218	18455	18621	17288
ENSRNOG00000001224	chr20	11777783	11815647	-	Itgb2	309684	ENSRNOT00000001639	GO:0001540(amyloid-beta binding);GO:0001851(complement component C3b binding);GO:0002523(leukocyte migration involved in inflammatory response);GO:0005178(integrin binding);GO:0005886(plasma membrane);GO:0005925(focal adhesion);GO:0006898(receptor-mediated endocytosis);GO:0006909(phagocytosis);GO:0006911(phagocytosis, engulfment);GO:0007155(cell adhesion);GO:0007159(leukocyte cell-cell adhesion);…	04015(Rap1 signaling pathway);04145(Phagosome);04390(Hippo signaling pathway);04514(Cell adhesion molecules);04610(Complement and coagulation cascades);04650(Natural killer cell mediated cytotoxicity);04670(Leukocyte transendothelial migration);04810(Regulation of actin cytoskeleton);05133(Pertussis);05134(Legionellosis);05140(Leishmaniasis);05144(Malaria);05146(Amoebiasis);05150(Staphylococcus a…	NA	NA	NA	integrin subunit beta 2 [Source:RGD Symbol;Acc:1305581]	protein_coding	0	0	0	0.039788	0.016153	0.032175	0	0	0	0	0	0	10	4	8	0	0	0
ENSRNOG00000001225	chr20	11863082	11896774	+	Fam207a		ENSRNOT00000001640	GO:0000462(maturation of SSU-rRNA from tricistronic rRNA transcript (SSU-rRNA, 5.8S rRNA, LSU-rRNA));GO:0005730(nucleolus);GO:0030686(90S preribosome);GO:0030688(preribosome, small subunit precursor)	NA	NA	NA	NA	family with sequence similarity 207, member A [Source:RGD Symbol;Acc:1311257]	protein_coding	8.85106	7.77559	7.796	8.85438	8.04647	7.63179	7.40214	7.91861	7.03385	1143	1019	1067	1183	1040	1008	963	1003	893
ENSRNOG00000001226	chr20	11928536	11929006	-	AABR07044593.1		ENSRNOT00000037297	NA	NA	NA	NA	NA		processed_pseudogene	0	0.111983	0	0	0	0	0	0	0	0	4	0	0	0	0	0	0	0
ENSRNOG00000001227	chr20	11972381	12101047	+	Adarb1	25367	ENSRNOT00000001642;ENSRNOT00000083851	GO:0003723(RNA binding);GO:0003726(double-stranded RNA adenosine deaminase activity);GO:0004000(adenosine deaminase activity);GO:0005634(nucleus);GO:0005654(nucleoplasm);GO:0005730(nucleolus);GO:0005829(cytosol);GO:0006382(adenosine to inosine editing);GO:0006396(RNA processing);GO:0007274(neuromuscular synaptic transmission);GO:0008285(negative regulation of cell population proliferation);GO:001…	NA	NA	NA	NA	adenosine deaminase, RNA-specific, B1 [Source:RGD Symbol;Acc:2033]	protein_coding	42.4975	40.8258	42.9815	6.51751	6.39103	6.58266	72.1497	76.1864	75.7257	21080	20546	22594	3346	3175	3342	36058	37057	36949
ENSRNOG00000001228	chr20	12117811	12128747	-	Pofut2	309686	ENSRNOT00000001644	GO:0001707(mesoderm formation);GO:0005783(endoplasmic reticulum);GO:0005794(Golgi apparatus);GO:0006004(fucose metabolic process);GO:0006486(protein glycosylation);GO:0008417(fucosyltransferase activity);GO:0010468(regulation of gene expression);GO:0010717(regulation of epithelial to mesenchymal transition);GO:0016740(transferase activity);GO:0016757(transferase activity, transferring glycosyl gr…	00514(Other types of O-glycan biosynthesis)	K03691	EC:2.4.1.221	NA	protein O-fucosyltransferase 2 [Source:RGD Symbol;Acc:1307334]	protein_coding	60.4951	62.5376	58.5722	48.6818	50.1372	49.8548	82.3051	81.4915	76.3841	10148	10643	10412	8451	8421	8556	13910	13404	12604
ENSRNOG00000001229	chr20	12225202	12332858	+	Col18a1	85251	ENSRNOT00000045315	GO:0001525(angiogenesis);GO:0001886(endothelial cell morphogenesis);GO:0003674(molecular_function);GO:0005201(extracellular matrix structural constituent);GO:0005581(collagen trimer);GO:0005604(basement membrane);GO:0005615(extracellular space);GO:0008284(positive regulation of cell population proliferation);GO:0030198(extracellular matrix organization);GO:0030335(positive regulation of cell migr…	04974(Protein digestion and absorption)	NA	NA	NA	collagen type XVIII alpha 1 chain [Source:RGD Symbol;Acc:70936]	protein_coding	37.7821	39.9634	38.4292	19.6654	20.1162	21.6242	13.0056	12.4049	13.9838	14047	15074	15141	7567	7489	8226	4872	4523	5115
ENSRNOG00000001232	chr20	12334676	12352377	-	Slc19a1	29723	ENSRNOT00000065236;ENSRNOT00000044212	GO:0005886(plasma membrane);GO:0005887(integral component of plasma membrane);GO:0008517(folic acid transmembrane transporter activity);GO:0008518(folate:anion antiporter activity);GO:0015350(methotrexate transmembrane transporter activity);GO:0015884(folic acid transport);GO:0016021(integral component of membrane);GO:0016323(basolateral plasma membrane);GO:0016324(apical plasma membrane);GO:0051…	01523(Antifolate resistance);04977(Vitamin digestion and absorption);04977(Vitamin digestion and absorption)	NA	NA	NA	solute carrier family 19 member 1 [Source:RGD Symbol;Acc:3695]	protein_coding	2.67563	2.69582	2.68334	6.87023	6.41499	6.64169	5.27104	5.23051	4.34298	495	506	526	1314	1188	1256	982	948	790
ENSRNOG00000001235	chr12	15890170	15971212	+	Gna12	81663	ENSRNOT00000001654;ENSRNOT00000093029	GO:0001664(G protein-coupled receptor binding);GO:0001701(in utero embryonic development);GO:0003924(GTPase activity);GO:0007165(signal transduction);GO:0007186(G protein-coupled receptor signaling pathway);GO:0007266(Rho protein signal transduction);GO:0008360(regulation of cell shape);GO:0010762(regulation of fibroblast migration);GO:0016020(membrane);GO:0019001(guanyl nucleotide binding);GO:00…	04010(MAPK signaling pathway);04022(cGMP-PKG signaling pathway);04071(Sphingolipid signaling pathway);04072(Phospholipase D signaling pathway);04270(Vascular smooth muscle contraction);04730(Long-term depression);04810(Regulation of actin cytoskeleton);04928(Parathyroid hormone synthesis, secretion and action);05163(Human cytomegalovirus infection);05200(Pathways in cancer);05200(Pathways in canc…	NA	NA	NA	G protein subunit alpha 12 [Source:RGD Symbol;Acc:71018]	protein_coding;retained_intron	27.7227	27.6788	28.4344	27.0947	26.7139	27.6787	32.5354	32.3064	32.4143	7194	7287	7819	7276	6941	7348	8506	8220	8274
ENSRNOG00000001236	chr12	16015771	16027881	-	Brat1	498150	ENSRNOT00000064726	GO:0001934(positive regulation of protein phosphorylation);GO:0005515(protein binding);GO:0005634(nucleus);GO:0005654(nucleoplasm);GO:0005737(cytoplasm);GO:0006006(glucose metabolic process);GO:0006915(apoptotic process);GO:0006974(cellular response to DNA damage stimulus);GO:0008283(cell population proliferation);GO:0010212(response to ionizing radiation);GO:0016477(cell migration);GO:0030307(po…	NA	NA	NA	NA	BRCA1-associated ATM activator 1 [Source:RGD Symbol;Acc:1565146]	protein_coding	4.55632	4.16285	4.66406	5.28407	5.16533	4.8966	4.98799	4.28495	4.66452	1195	1108	1297	1435	1357	1314	1319	1102	1204
ENSRNOG00000001237	chr20	13836030	13963003	+	Cabin1	94165	ENSRNOT00000001659;ENSRNOT00000093157;ENSRNOT00000093587;ENSRNOT00000093229	GO:0005515(protein binding);GO:0005634(nucleus);GO:0005654(nucleoplasm);GO:0005829(cytosol);GO:0006336(DNA replication-independent nucleosome assembly);GO:0016235(aggresome);GO:0016235(aggresome)	NA	NA	NA	NA	calcineurin binding protein 1 [Source:RGD Symbol;Acc:620263]	protein_coding;retained_intron	8.03056	7.85527	7.68758	9.71586	9.31364	9.19817	6.8596	6.74283	6.81365	4731	4696	4799	5923	5495	5545	4072	3895	3949
ENSRNOG00000001238	chr12	38274297	38294292	+	Rsrc2	360807	ENSRNOT00000087905;ENSRNOT00000057788	NA	NA	NA	NA	NA	arginine and serine rich coiled-coil 2 [Source:RGD Symbol;Acc:1564882]	protein_coding	25.7695	23.8095	23.7959	24.9188	24.5862	22.8578	23.192	23.2663	21.3346	4052	3799	3965	4054	3871	3677	3675	3588	3300
ENSRNOG00000001239	chr20	13827132	13829626	+	Ddt	29318	ENSRNOT00000001664;ENSRNOT00000093597;ENSRNOT00000093131	GO:0002020(protease binding);GO:0005615(extracellular space);GO:0050729(positive regulation of inflammatory response);GO:0050729(positive regulation of inflammatory response)	NA	K10028	EC:4.1.1.84	NA	D-dopachrome tautomerase [Source:RGD Symbol;Acc:61923]	protein_coding;retained_intron	20.6064	22.1477	21.9733	21.2515	21.0043	21.3188	18.7951	19.9479	19.7338	1773	1934	2004	1893	1809	1877	1630	1683	1671
ENSRNOG00000001241	chr12	15857805	16067924	+	Iqce	304318	ENSRNOT00000001667;ENSRNOT00000051565	GO:0005515(protein binding);GO:0019898(extrinsic component of membrane);GO:0035108(limb morphogenesis);GO:0045944(positive regulation of transcription by RNA polymerase II);GO:0060170(ciliary membrane);GO:0098797(plasma membrane protein complex);GO:0098797(plasma membrane protein complex)	NA	NA	NA	NA	IQ motif containing E [Source:RGD Symbol;Acc:1311349]	protein_coding	5.02037	4.66304	5.41789	6.08288	5.92995	5.78359	4.48642	4.20439	4.3541	899	847	1028	1127	1063	1059	809	738	767
ENSRNOG00000001242	chr20	13817795	13825475	+	Gstt3	499422	ENSRNOT00000036518	GO:0004364(glutathione transferase activity);GO:0005515(protein binding);GO:0005737(cytoplasm);GO:0006749(glutathione metabolic process);GO:0016740(transferase activity)	00480(Glutathione metabolism);00980(Metabolism of xenobiotics by cytochrome P450);00982(Drug metabolism - cytochrome P450);00983(Drug metabolism - other enzymes);01100(Metabolic pathways);01524(Platinum drug resistance);05200(Pathways in cancer);05204(Chemical carcinogenesis);05225(Hepatocellular carcinoma);05418(Fluid shear stress and atherosclerosis)	K00799	EC:2.5.1.18	NA	glutathione S-transferase, theta 3 [Source:RGD Symbol;Acc:1562732]	protein_coding	1.16453	1.02408	1.06452	1.29686	1.41686	1.27284	0.122309	0.038778	0.045712	155	138	150	178	189	173	17	6	6
ENSRNOG00000001243	chr12	38303624	38326502	+	Zcchc8	288661	ENSRNOT00000001668	GO:0003676(nucleic acid binding);GO:0003723(RNA binding);GO:0005634(nucleus);GO:0005654(nucleoplasm);GO:0008270(zinc ion binding);GO:0016604(nuclear body);GO:0031499(TRAMP complex);GO:0034470(ncRNA processing);GO:0071013(catalytic step 2 spliceosome)	NA	NA	NA	NA	zinc finger CCHC-type containing 8 [Source:RGD Symbol;Acc:1309774]	protein_coding	9.91731	8.59883	9.46289	11.1334	10.5903	10.7624	9.41747	9.60958	9.22084	2633	2316	2662	3059	2815	2923	2519	2502	2408
ENSRNOG00000001245	chr20	12429315	12629981	+	Pcbp3	294336	ENSRNOT00000001675	GO:0000122(negative regulation of transcription by RNA polymerase II);GO:0001227(DNA-binding transcription repressor activity, RNA polymerase II-specific);GO:0003676(nucleic acid binding);GO:0003690(double-stranded DNA binding);GO:0003723(RNA binding);GO:0003729(mRNA binding);GO:0005634(nucleus);GO:0005737(cytoplasm);GO:0010468(regulation of gene expression);GO:0051252(regulation of RNA metabolic…	NA	NA	NA	NA	poly(rC) binding protein 3 [Source:RGD Symbol;Acc:1307430]	protein_coding	5.35868	5.8002	5.11085	7.83224	8.98309	7.37202	2.92671	2.24786	2.7617	817	897	826	1235	1371	1150	450	336	414
ENSRNOG00000001247	chr12	38345456	38452652	+	Clip1	65201	ENSRNOT00000001685;ENSRNOT00000083261;ENSRNOT00000078530;ENSRNOT00000088002	GO:0001578(microtubule bundle formation);GO:0001726(ruffle);GO:0005515(protein binding);GO:0005634(nucleus);GO:0005635(nuclear envelope);GO:0005737(cytoplasm);GO:0005813(centrosome);GO:0005856(cytoskeleton);GO:0005874(microtubule);GO:0005881(cytoplasmic microtubule);GO:0008017(microtubule binding);GO:0008270(zinc ion binding);GO:0015630(microtubule cytoskeleton);GO:0015631(tubulin binding);GO:001…	04150(mTOR signaling pathway);04150(mTOR signaling pathway)	NA	NA	NA	CAP-GLY domain containing linker protein 1 [Source:RGD Symbol;Acc:67404]	protein_coding	19.1451	19.5414	19.7659	23.02	22.2877	22.8974	31.8891	30.526	30.6781	9297	9625	10170	11566	10836	11374	15599	14533	14653
ENSRNOG00000001249	chr20	12658065	12675561	+	Col6a1	294337	ENSRNOT00000072951;ENSRNOT00000001679	GO:0003674(molecular_function);GO:0005201(extracellular matrix structural constituent);GO:0005518(collagen binding);GO:0005575(cellular_component);GO:0005576(extracellular region);GO:0005594(collagen type IX trimer);GO:0005604(basement membrane);GO:0005615(extracellular space);GO:0008150(biological_process);GO:0008584(male gonad development);GO:0008585(female gonad development);GO:0030198(extrace…	04151(PI3K-Akt signaling pathway);04510(Focal adhesion);04512(ECM-receptor interaction);04974(Protein digestion and absorption);05165(Human papillomavirus infection);05165(Human papillomavirus infection)	NA	NA	NA	collagen type VI alpha 1 chain [Source:RGD Symbol;Acc:1565398]	protein_coding	208.84	207.767	203.194	87.797	107.653	107.102	138.064	143.421	136.447	47793	48239	49278	20794	24670	25077	31835	32186	30717
ENSRNOG00000001250	chr12	16118634	16126953	-	Lfng	170905	ENSRNOT00000001682	GO:0001541(ovarian follicle development);GO:0001756(somitogenesis);GO:0002315(marginal zone B cell differentiation);GO:0007386(compartment pattern specification);GO:0007389(pattern specification process);GO:0008593(regulation of Notch signaling pathway);GO:0014807(regulation of somitogenesis);GO:0016020(membrane);GO:0016757(transferase activity, transferring glycosyl groups);GO:0030173(integral c…	00514(Other types of O-glycan biosynthesis);04330(Notch signaling pathway);05165(Human papillomavirus infection)	K05948	EC:2.4.1.222	NA	LFNG O-fucosylpeptide 3-beta-N-acetylglucosaminyltransferase [Source:RGD Symbol;Acc:620587]	protein_coding	8.12061	7.72087	7.78748	4.87424	4.26363	5.4292	2.45707	2.28098	2.18657	1289	1243	1310	801	678	882	393	355	342
ENSRNOG00000001251	chr12	16170162	16172129	+	Grifin	117130	ENSRNOT00000001686	GO:0030246(carbohydrate binding)	NA	NA	NA	NA	galectin-related inter-fiber protein [Source:RGD Symbol;Acc:71055]	protein_coding	0	0	0.027446	0	0	0	0	0.071571	0	0	0	2	0	0	0	0	3	0
ENSRNOG00000001252	chr12	16200019	16201632	-	Chst12	304322	ENSRNOT00000001688	GO:0000139(Golgi membrane);GO:0005794(Golgi apparatus);GO:0005975(carbohydrate metabolic process);GO:0008146(sulfotransferase activity);GO:0016020(membrane);GO:0016021(integral component of membrane);GO:0016051(carbohydrate biosynthetic process);GO:0016740(transferase activity);GO:0030166(proteoglycan biosynthetic process);GO:0030206(chondroitin sulfate biosynthetic process);GO:0030208(dermatan s…	00532(Glycosaminoglycan biosynthesis - chondroitin sulfate / dermatan sulfate)	K04742	EC:2.8.2.5	NA	carbohydrate sulfotransferase 12 [Source:RGD Symbol;Acc:1308214]	protein_coding	13.5843	14.2077	14.4653	20.4453	22.6822	23.246	27.379	28.9508	21.1888	1628	1728	1838	2536	2722	2851	3306	3403	2498
ENSRNOG00000001253	chr12	16285733	16310190	-	Eif3b	288516	ENSRNOT00000060444	GO:0003676(nucleic acid binding);GO:0003723(RNA binding);GO:0003743(translation initiation factor activity);GO:0005515(protein binding);GO:0005852(eukaryotic translation initiation factor 3 complex);GO:0006413(translational initiation);GO:0006446(regulation of translational initiation);GO:0031369(translation initiation factor binding);GO:0045202(synapse);GO:0071541(eukaryotic translation initiati…	03013(RNA transport)	NA	NA	NA	eukaryotic translation initiation factor 3, subunit B [Source:RGD Symbol;Acc:1309018]	protein_coding	57.3639	59.9023	59.1429	81.8284	80.5524	81.1927	55.3815	51.7008	52.3959	12434	13173	13585	18355	17483	18005	12095	10989	11172
ENSRNOG00000001254	chr20	12773427	12801180	+	Col6a2	361821	ENSRNOT00000001695	GO:0003674(molecular_function);GO:0005518(collagen binding);GO:0005575(cellular_component);GO:0005576(extracellular region);GO:0005581(collagen trimer);GO:0005615(extracellular space);GO:0009749(response to glucose);GO:0031012(extracellular matrix);GO:0032991(protein-containing complex);GO:0042383(sarcolemma);GO:0062023(collagen-containing extracellular matrix)	04151(PI3K-Akt signaling pathway);04510(Focal adhesion);04512(ECM-receptor interaction);04974(Protein digestion and absorption);05165(Human papillomavirus infection)	NA	NA	NA	collagen type VI alpha 2 chain [Source:RGD Symbol;Acc:1305585]	protein_coding	214.563	217.523	218.098	144.917	165.15	165.893	161.544	166.259	160.829	58868	60549	63413	41147	45372	46567	44657	44731	43407
ENSRNOG00000001255	chr12	38567247	38638536	-	Mlxip	304479	ENSRNOT00000001690	GO:0000977(RNA polymerase II transcription regulatory region sequence-specific DNA binding);GO:0000978(RNA polymerase II cis-regulatory region sequence-specific DNA binding);GO:0000981(DNA-binding transcription factor activity, RNA polymerase II-specific);GO:0001228(DNA-binding transcription activator activity, RNA polymerase II-specific);GO:0005634(nucleus);GO:0005737(cytoplasm);GO:0006355(regul…	04931(Insulin resistance);04932(Non-alcoholic fatty liver disease)	NA	NA	bHLH	MLX interacting protein [Source:RGD Symbol;Acc:1560774]	protein_coding	7.03746	7.19392	6.78127	6.58443	6.62463	6.5658	7.15277	6.72246	6.78062	2362	2450	2412	2287	2227	2255	2419	2213	2239
ENSRNOG00000001256	chr12	40266662	40332612	-	Atxn2	288663	ENSRNOT00000001691	GO:0002091(negative regulation of receptor internalization);GO:0003674(molecular_function);GO:0003723(RNA binding);GO:0005154(epidermal growth factor receptor binding);GO:0005575(cellular_component);GO:0005737(cytoplasm);GO:0005794(Golgi apparatus);GO:0005802(trans-Golgi network);GO:0005844(polysome);GO:0008022(protein C-terminus binding);GO:0008150(biological_process);GO:0010494(cytoplasmic stre…	05014(Amyotrophic lateral sclerosis);05017(Spinocerebellar ataxia);05022(Pathways of neurodegeneration - multiple diseases)	NA	NA	NA	ataxin 2 [Source:RGD Symbol;Acc:1306637]	protein_coding	19.9163	18.8943	20.292	18.6148	18.6177	19.1043	23.1883	23.3808	21.9664	5404	5201	5835	5227	5059	5304	6339	6221	5863
ENSRNOG00000001258	chr12	16340922	16389497	+	Snx8	288504	ENSRNOT00000001696	GO:0005829(cytosol);GO:0006886(intracellular protein transport);GO:0015031(protein transport);GO:0016020(membrane);GO:0030904(retromer complex);GO:0031901(early endosome membrane);GO:0034498(early endosome to Golgi transport);GO:0035091(phosphatidylinositol binding);GO:0042147(retrograde transport, endosome to Golgi);GO:0042802(identical protein binding);GO:0043231(intracellular membrane-bounded …	NA	NA	NA	NA	sorting nexin 8 [Source:RGD Symbol;Acc:1305791]	protein_coding	5.11384	5.06419	4.90653	8.05921	7.13098	7.32755	7.41699	8.16632	8.58257	994	999	1011	1621	1388	1457	1453	1557	1641
ENSRNOG00000001259	chr12	40018937	40219291	+	Cux2	288665	ENSRNOT00000001697	GO:0000122(negative regulation of transcription by RNA polymerase II);GO:0000977(RNA polymerase II transcription regulatory region sequence-specific DNA binding);GO:0000978(RNA polymerase II cis-regulatory region sequence-specific DNA binding);GO:0000981(DNA-binding transcription factor activity, RNA polymerase II-specific);GO:0001227(DNA-binding transcription repressor activity, RNA polymerase I…	NA	NA	NA	CUT	cut-like homeobox 2 [Source:RGD Symbol;Acc:1305967]	protein_coding	0.023028	0.041085	0.005324	0.022933	0.013981	0.007204	0	0	0	9	16	3	9	6	3	0	0	0
ENSRNOG00000001260	chr12	16391578	16395029	-	Nudt1	117260	ENSRNOT00000001700	GO:0001669(acrosomal vesicle);GO:0003674(molecular_function);GO:0003723(RNA binding);GO:0003924(GTPase activity);GO:0005615(extracellular space);GO:0005634(nucleus);GO:0005737(cytoplasm);GO:0005739(mitochondrion);GO:0005759(mitochondrial matrix);GO:0005829(cytosol);GO:0005886(plasma membrane);GO:0006195(purine nucleotide catabolic process);GO:0006203(dGTP catabolic process);GO:0006281(DNA repair)…	NA	K17816	EC:3.6.1.55;EC:3.6.1.56	NA	nudix hydrolase 1 [Source:RGD Symbol;Acc:621080]	protein_coding	2.38273	2.39762	2.24133	3.92367	4.16328	2.54942	1.74148	1.27546	1.40909	153	156	153	260	267	167	113	81	89
ENSRNOG00000001261	chr20	12806957	12820466	-	Ftcd	89833	ENSRNOT00000001699	GO:0000139(Golgi membrane);GO:0003824(catalytic activity);GO:0005542(folic acid binding);GO:0005737(cytoplasm);GO:0005783(endoplasmic reticulum);GO:0005793(endoplasmic reticulum-Golgi intermediate compartment);GO:0005794(Golgi apparatus);GO:0005814(centriole);GO:0005829(cytosol);GO:0005856(cytoskeleton);GO:0005886(plasma membrane);GO:0006547(histidine metabolic process);GO:0007010(cytoskeleton or…	00340(Histidine metabolism);00670(One carbon pool by folate);01100(Metabolic pathways)	K13990	EC:2.1.2.5;EC:4.3.1.4	NA	formimidoyltransferase cyclodeaminase [Source:RGD Symbol;Acc:70915]	protein_coding	0.171557	0.127975	0.283352	0.07839	0.106483	0.152221	0.064565	0.10785	0	24	18	42	12	15	22	10	15	0
ENSRNOG00000001262	chr20	13164628	13173774	-	Spatc1l	499418	ENSRNOT00000001704	GO:0001934(positive regulation of protein phosphorylation);GO:0005813(centrosome);GO:0007283(spermatogenesis);GO:0008154(actin polymerization or depolymerization);GO:0010739(positive regulation of protein kinase A signaling);GO:0034237(protein kinase A regulatory subunit binding);GO:0097224(sperm connecting piece);GO:2000481(positive regulation of cAMP-dependent protein kinase activity)	NA	NA	NA	NA	spermatogenesis and centriole associated 1-like [Source:RGD Symbol;Acc:1562578]	protein_coding	0	0	0.015875	0	0.04049	0.047429	0	0	0	0	0	2	0	4	5	0	0	0
ENSRNOG00000001265	chr12	16410083	16719824	+	Mad1l1	680006	ENSRNOT00000001709	GO:0000776(kinetochore);GO:0000922(spindle pole);GO:0005634(nucleus);GO:0005635(nuclear envelope);GO:0005737(cytoplasm);GO:0007049(cell cycle);GO:0007094(mitotic spindle assembly checkpoint);GO:0042130(negative regulation of T cell proliferation);GO:0042802(identical protein binding);GO:0043515(kinetochore binding);GO:0044615(nuclear pore nuclear basket);GO:0048538(thymus development);GO:0051315(…	04110(Cell cycle);04114(Oocyte meiosis);04914(Progesterone-mediated oocyte maturation);05166(Human T-cell leukemia virus 1 infection);05203(Viral carcinogenesis)	NA	NA	NA	mitotic arrest deficient 1 like 1 [Source:RGD Symbol;Acc:1596881]	protein_coding	6.04745	5.34199	5.62868	7.91401	7.80239	7.86809	4.00217	3.49396	3.40141	1173	1052	1157	1589	1516	1562	783	665	649
ENSRNOG00000001269	chr12	39864295	39882030	-	Ppp1cc	24669	ENSRNOT00000083296;ENSRNOT00000048851;ENSRNOT00000078761	GO:0000164(protein phosphatase type 1 complex);GO:0000781(chromosome, telomeric region);GO:0004721(phosphoprotein phosphatase activity);GO:0004722(protein serine/threonine phosphatase activity);GO:0005634(nucleus);GO:0005654(nucleoplasm);GO:0005730(nucleolus);GO:0005737(cytoplasm);GO:0005739(mitochondrion);GO:0005741(mitochondrial outer membrane);GO:0005856(cytoskeleton);GO:0005975(carbohydrate m…	03015(mRNA surveillance pathway);04022(cGMP-PKG signaling pathway);04024(cAMP signaling pathway);04114(Oocyte meiosis);04218(Cellular senescence);04261(Adrenergic signaling in cardiomyocytes);04270(Vascular smooth muscle contraction);04390(Hippo signaling pathway);04510(Focal adhesion);04611(Platelet activation);04720(Long-term potentiation);04728(Dopaminergic synapse);04750(Inflammatory mediator…	K06269	EC:3.1.3.16	NA	protein phosphatase 1 catalytic subunit gamma [Source:RGD Symbol;Acc:3377]	protein_coding	46.0336	49.4125	47.9134	66.7996	64.8944	66.4966	46.2698	47.8606	44.5709	8318	9058	9174	12489	11740	12292	8423	8480	7922
ENSRNOG00000001270	chr12	39822637	39850567	-	Hvcn1	304485	ENSRNOT00000001712	GO:0005216(ion channel activity);GO:0005887(integral component of plasma membrane);GO:0006811(ion transport);GO:0009268(response to pH);GO:0010043(response to zinc ion);GO:0016020(membrane);GO:0016021(integral component of membrane);GO:0030171(voltage-gated proton channel activity);GO:0042802(identical protein binding);GO:0055085(transmembrane transport);GO:0071294(cellular response to zinc ion);…	NA	NA	NA	NA	hydrogen voltage-gated channel 1 [Source:RGD Symbol;Acc:1310788]	protein_coding	0.290454	0.324674	0.339907	0.983267	0.987061	1.25829	1.26114	1.39722	1.84273	26	30	32	90	88	114	112	121	160
ENSRNOG00000001271	chr2	54810110	54824033	-	Card6	294770	ENSRNOT00000079333;ENSRNOT00000039057	GO:0042981(regulation of apoptotic process);GO:0042981(regulation of apoptotic process)	04621(NOD-like receptor signaling pathway);04621(NOD-like receptor signaling pathway)	NA	NA	NA	caspase recruitment domain family, member 6 [Source:RGD Symbol;Acc:1305805]	protein_coding	5.46173	5.39708	5.17768	6.57329	6.06749	6.07105	5.00708	4.28805	4.79559	2685	2692	2698	3345	2987	3053	2480	2067	2320
ENSRNOG00000001272	chr20	12879278	12917039	-	Mcm3ap	294339	ENSRNOT00000081445;ENSRNOT00000064637	GO:0003676(nucleic acid binding);GO:0003682(chromatin binding);GO:0004402(histone acetyltransferase activity);GO:0005634(nucleus);GO:0005654(nucleoplasm);GO:0005737(cytoplasm);GO:0005829(cytosol);GO:0006406(mRNA export from nucleus);GO:0010484(H3 histone acetyltransferase activity);GO:0016446(somatic hypermutation of immunoglobulin genes);GO:0016573(histone acetylation);GO:0016973(poly(A)+ mRNA e…	NA	K24317	EC:2.3.1.48	NA	minichromosome maintenance complex component 3 associated protein [Source:RGD Symbol;Acc:1306834]	protein_coding	10.0236	10.0724	9.83799	12.879	12.5503	13.1401	12.1079	12.5242	11.4509	4809	4902	5002	6393	6028	6449	5851	5891	5404
ENSRNOG00000001273	chr12	16899025	16901934	+	Psmg3	100361517	ENSRNOT00000001716	GO:0032991(protein-containing complex);GO:0044877(protein-containing complex binding);GO:0051131(chaperone-mediated protein complex assembly);GO:0060090(molecular adaptor activity)	NA	NA	NA	NA	proteasome assembly chaperone 3 [Source:RGD Symbol;Acc:2319950]	protein_coding	10.5051	10.3803	10.9135	13.0348	12.8742	14.2203	10.3061	10.8293	11.536	619	621	681	795	760	857	612	626	669
ENSRNOG00000001274	chr12	39690069	39699113	-	Vps29	288666	ENSRNOT00000001717;ENSRNOT00000088905;ENSRNOT00000078683	GO:0005768(endosome);GO:0005829(cytosol);GO:0010008(endosome membrane);GO:0015031(protein transport);GO:0030904(retromer complex);GO:0030906(retromer, cargo-selective complex);GO:0032456(endocytic recycling);GO:0042147(retrograde transport, endosome to Golgi);GO:0043231(intracellular membrane-bounded organelle);GO:0043231(intracellular membrane-bounded organelle)	04144(Endocytosis);04144(Endocytosis)	NA	NA	NA	VPS29 retromer complex component [Source:RGD Symbol;Acc:1308332]	protein_coding	30.2037	29.3679	29.5087	34.2577	31.3423	33.3937	43.1922	47.0548	43.8402	3232	3189	3347	3795	3359	3657	4658	4938	4616
ENSRNOG00000001275	chr12	16912249	16921426	+	Tmem184a	304325	ENSRNOT00000001718	GO:0016020(membrane);GO:0016021(integral component of membrane)	NA	NA	NA	NA	transmembrane protein 184A [Source:RGD Symbol;Acc:1306702]	protein_coding	0	0	0.0647953	0.186955	0.171049	0.184124	0	0	0	0	0	11	30	27	30	0	0	0
ENSRNOG00000001276	chr20	12944786	13038431	+	Pcnt	309692	ENSRNOT00000048218	GO:0000226(microtubule cytoskeleton organization);GO:0000242(pericentriolar material);GO:0001701(in utero embryonic development);GO:0001764(neuron migration);GO:0001822(kidney development);GO:0001944(vasculature development);GO:0003674(molecular_function);GO:0005575(cellular_component);GO:0005737(cytoplasm);GO:0005801(cis-Golgi network);GO:0005813(centrosome);GO:0005814(centriole);GO:0005815(micr…	NA	NA	NA	NA	pericentrin [Source:RGD Symbol;Acc:1595865]	protein_coding	3.07337	2.95141	2.96283	4.34208	4.33608	4.23081	2.8826	2.76335	2.44657	2156	2101	2203	3153	3046	3037	2038	1901	1689
ENSRNOG00000001277	chr12	16923990	16934706	-	Mafk	246760	ENSRNOT00000001720	GO:0000122(negative regulation of transcription by RNA polymerase II);GO:0000976(transcription regulatory region sequence-specific DNA binding);GO:0000978(RNA polymerase II cis-regulatory region sequence-specific DNA binding);GO:0000981(DNA-binding transcription factor activity, RNA polymerase II-specific);GO:0001221(transcription coregulator binding);GO:0001227(DNA-binding transcription represso…	NA	NA	NA	TF_bZIP	MAF bZIP transcription factor K [Source:RGD Symbol;Acc:628633]	protein_coding	19.4208	20.6905	18.879	18.9974	21.0015	22.0998	24.9748	24.9176	22.6955	3815	4123	3930	3862	4131	4441	4943	4799	4385
ENSRNOG00000001278	chr12	39670453	39679510	-	Gpn3	360810	ENSRNOT00000001722	GO:0000166(nucleotide binding);GO:0005525(GTP binding);GO:0016787(hydrolase activity);GO:0032991(protein-containing complex)	NA	NA	NA	NA	GPN-loop GTPase 3 [Source:RGD Symbol;Acc:1303034]	protein_coding	6.4444	5.64119	7.05968	8.62314	10.3224	8.13585	7.75805	6.51905	6.02245	764	679	887	1058	1225	987	927	758	703
ENSRNOG00000001283	chr12	39614733	39641285	-	Anapc7	304490	ENSRNOT00000001729	GO:0005515(protein binding);GO:0005634(nucleus);GO:0005680(anaphase-promoting complex);GO:0005737(cytoplasm);GO:0005819(spindle);GO:0007091(metaphase/anaphase transition of mitotic cell cycle);GO:0015630(microtubule cytoskeleton);GO:0016567(protein ubiquitination);GO:0019903(protein phosphatase binding);GO:0031145(anaphase-promoting complex-dependent catabolic process);GO:0045842(positive regulat…	04110(Cell cycle);04114(Oocyte meiosis);04120(Ubiquitin mediated proteolysis);04914(Progesterone-mediated oocyte maturation);05166(Human T-cell leukemia virus 1 infection)	NA	NA	NA	anaphase promoting complex subunit 7 [Source:RGD Symbol;Acc:1311927]	protein_coding	9.79749	10.0705	9.69305	12.0793	12.2771	12.7328	10.1714	9.44377	8.80757	1789	1865	1875	2282	2244	2378	1871	1691	1582
ENSRNOG00000001285	chr12	39553903	39603326	+	Atp2a2	29693	ENSRNOT00000001738;ENSRNOT00000024347	GO:0000045(autophagosome assembly);GO:0000166(nucleotide binding);GO:0002026(regulation of the force of heart contraction);GO:0003009(skeletal muscle contraction);GO:0005388(calcium transmembrane transporter activity, phosphorylative mechanism);GO:0005509(calcium ion binding);GO:0005515(protein binding);GO:0005524(ATP binding);GO:0005783(endoplasmic reticulum);GO:0005789(endoplasmic reticulum mem…	04020(Calcium signaling pathway);04022(cGMP-PKG signaling pathway);04024(cAMP signaling pathway);04260(Cardiac muscle contraction);04261(Adrenergic signaling in cardiomyocytes);04919(Thyroid hormone signaling pathway);04972(Pancreatic secretion);05010(Alzheimer disease);05017(Spinocerebellar ataxia);05022(Pathways of neurodegeneration - multiple diseases);05410(Hypertrophic cardiomyopathy);05412(…	K05853	EC:7.2.2.10	NA	ATPase sarcoplasmic/endoplasmic reticulum Ca2+ transporting 2 [Source:RGD Symbol;Acc:2174]	protein_coding	60.7276	60.3513	58.3163	74.3315	73.1734	79.3678	78.5251	79.4975	70.7967	29851	30098	30379	37812	36018	39915	38892	38320	34234
ENSRNOG00000001287	chr12	17309834	17311112	-	Gper1	171104	ENSRNOT00000001732	GO:0001934(positive regulation of protein phosphorylation);GO:0002695(negative regulation of leukocyte activation);GO:0003682(chromatin binding);GO:0004930(G protein-coupled receptor activity);GO:0005496(steroid binding);GO:0005634(nucleus);GO:0005635(nuclear envelope);GO:0005654(nucleoplasm);GO:0005730(nucleolus);GO:0005737(cytoplasm);GO:0005769(early endosome);GO:0005783(endoplasmic reticulum);…	01522(Endocrine resistance);04915(Estrogen signaling pathway);04929(GnRH secretion)	NA	NA	NA	G protein-coupled estrogen receptor 1 [Source:RGD Symbol;Acc:619845]	protein_coding	1.01466	0.59948	1.257	0.114909	0.459191	0.380805	1.49907	1.24433	1.12865	97	58	127	12	44	38	144	116	106
ENSRNOG00000001288	chr12	17345510	17358617	-	Gpr146	498153	ENSRNOT00000001733	GO:0004930(G protein-coupled receptor activity);GO:0005886(plasma membrane);GO:0007186(G protein-coupled receptor signaling pathway);GO:0016020(membrane);GO:0016021(integral component of membrane)	NA	NA	NA	NA	G protein-coupled receptor 146 [Source:RGD Symbol;Acc:1560731]	protein_coding	0.319861	0.443605	0.506379	0.562904	0.780554	0.447921	2.04498	1.94763	0.963197	44	61	73	79	106	62	278	258	128
ENSRNOG00000001289	chr12	17277635	17380494	+	LOC498154	498154	ENSRNOT00000001734	NA	NA	NA	NA	NA	RIKEN cDNA 3110082I17 gene [Source:MGI Symbol;Acc:MGI:1920462]	protein_coding	6.82282	7.52387	8.32608	10.3504	9.54545	10.6632	4.91654	6.87657	6.86405	731	818	945	1147	1024	1169	531	723	723
ENSRNOG00000001293	chr12	17469112	17486157	-	Get4	288518	ENSRNOT00000001745	GO:0005515(protein binding);GO:0005654(nucleoplasm);GO:0005694(chromosome);GO:0005730(nucleolus);GO:0005737(cytoplasm);GO:0005829(cytosol);GO:0045048(protein insertion into ER membrane);GO:0051087(chaperone binding);GO:0051220(cytoplasmic sequestering of protein);GO:0071816(tail-anchored membrane protein insertion into ER membrane);GO:0071818(BAT3 complex);GO:1904378(maintenance of unfolded prote…	NA	NA	NA	NA	guided entry of tail-anchored proteins factor 4 [Source:RGD Symbol;Acc:1311660]	protein_coding	22.4223	21.4787	20.7347	23.5312	23.3737	23.7344	22.0042	21.0683	19.6143	3482	3384	3412	3781	3634	3771	3443	3208	2996
ENSRNOG00000001294	chr12	39423596	39506890	+	Ift81	373066	ENSRNOT00000066952	GO:0005813(centrosome);GO:0005929(cilium);GO:0007283(spermatogenesis);GO:0008589(regulation of smoothened signaling pathway);GO:0015631(tubulin binding);GO:0030992(intraciliary transport particle B);GO:0035735(intraciliary transport involved in cilium assembly);GO:0036064(ciliary basal body);GO:0042073(intraciliary transport);GO:0060271(cilium assembly);GO:0097225(sperm midpiece);GO:0097228(sperm…	NA	NA	NA	NA	intraflagellar transport 81 [Source:RGD Symbol;Acc:727862]	protein_coding	8.50872	7.43075	7.78418	7.9208	6.39424	7.32547	7.47251	7.05521	7.29164	1282	1136	1243	1235	965	1129	1134	1042	1081
[truncated: 21,253 more rows]
